# Supplementary material for: Transcriptomic profiling suggests candidate molecular responses to waterlogging in cassava
Source: PLoS One. 2022 Jan 21;17(1):e0261086. doi: 10.1371/journal.pone.0261086 (PMC8782352; doi:10.1371/journal.pone.0261086)
Supplement: S1 Table — (XLSX) [file pone.0261086.s001.xlsx]

## Sheet: Sheet1
Table S1 Gene description and primers used for qRT-PCR analysis.
Gene ID-accession	Gene description	Forward primer sequence	Reverse primer sequence
MANES_18G086800	alcohol dehydrogenase	F: TGGAAACTACAAGCCTCGCA	R: GCATCAACTCGAATGCCTCG
MANES_11G164800	secoisolariciresinol dehydrogenase	F: GCTTCTAGCGGAATTGGGGA	R: CTTTGGTAACGTCGCAGTGG
MANES_04G018000	phenylalanine ammonia-lyase-like	F: GGTCACTACAGGGTTCGGTG	R: CTGTTCGCGGCAATGTATGG
MANES_08G094400	pyruvate dehydrogenase complex	F: AGCCAGGAGCTAAGGTGTTTC	R: GGATCGCAGGCAAGTTACAG
MANES_02G038200	L-lactate dehydrogenase	F: AGGTTTCGGTTCCTCATCGC	R: ACCGACACTTATGCTGGACC
MANES_12G024100	carbon fixation in photosynthetic organisms	F: ACTCCTATTCCCTGCGGATG	R: ATCCATCACGCCTTCCAATGA
MANES_01G030800	peroxidase	F: TGACGATGCCAAAACTCAGC	R: TCCTCCTCCAGTCAGAACGA
MANES_18G004500	catalase	F: TGCTGATTTCCTTCGAGCCC	R: TCAAAGTTGCCCTCTCTGGTG
MANES_02G182000	ethylene-responsive transcription factor ERF112	F: TGGACAAAAGAGAGGGCGTG	R: ACAGTTGCACCAGATGAAGATG
MANES_18G093800	ethylene-responsive transcription factor ABR1	F: GACGTGAAGAAGAAGGTGCAG	R: GGTGGCGGTGGGAACTATAA
MANES_04G102600	probable WRKY transcription factor 40	F: GTTCGACTTCGGCAGCTATG	R: CGCTCACTCGGTTCAATTCC
MANES_12G008700	probable WRKY transcription factor 75	F: GCCAAAAGGCTGTCAAGAACA	R: GGGTCAAGATGTGCTCAAAGT
MANES_15G054700	elongation factor 1-alpha	F: TCCACTGGGTAGATTCGCTGTTA	R: TAGCTCCACTTGGGTCCTTCTT
