# Supplementary material for: Transcriptomic profiling suggests candidate molecular responses to waterlogging in cassava
Source: PLoS One. 2022 Jan 21;17(1):e0261086. doi: 10.1371/journal.pone.0261086 (PMC8782352; doi:10.1371/journal.pone.0261086)
Supplement: S2 Table — (XLSX) [file pone.0261086.s002.xlsx]

## Sheet: Sheet1
	803(common down)			135(leaves up;roots down)			490(common up)			95(leaves down;roots up)			498(leaves down)			517(leaves up)			6765(roots down)			5076(roots up)
	MANES_07G014600		--	MANES_11G131100		Molecular Function: protein serine/threonine kinase activity (GO:0004674);; Molecular Function: ubiquitin-protein transferase activity (GO:0004842);; Molecular Function: ATP binding (GO:0005524);; Biological Process: protein phosphorylation (GO:0006468);; Biological Process: response to stress (GO:0006950);; Biological Process: protein ubiquitination (GO:0016567);;	Manihot_esculenta_newGene_9888		Molecular Function: DNA binding (GO:0003677);; Cellular Component: nucleus (GO:0005634);; Biological Process: regulation of transcription, DNA-templated (GO:0006355);;	MANES_17G006100		Cellular Component: integral component of membrane (GO:0016021);;	MANES_15G045900	Molecular Function: nucleotide binding (GO:0000166);; Molecular Function: nucleic acid binding (GO:0003676);; Cellular Component: viral nucleocapsid (GO:0019013);; Cellular Component: intracellular ribonucleoprotein complex (GO:0030529);;		Manihot_esculenta_newGene_8774		--	MANES_16G095200		Cellular Component: integral component of membrane (GO:0016021);;	MANES_S086900		Molecular Function: oxidoreductase activity, acting on paired donors, with incorporation or reduction of molecular oxygen, NAD(P)H as one donor, and incorporation of one atom of oxygen (GO:0016709);; Biological Process: secondary metabolite biosynthetic process (GO:0044550);; Biological Process: oxidation-reduction process (GO:0055114);; Molecular Function: FAD binding (GO:0071949);;
	MANES_01G085900		Molecular Function: methylglutaconyl-CoA hydratase activity (GO:0004490);; Biological Process: metabolic process (GO:0008152);;	MANES_09G120400		Cellular Component: plasmodesma (GO:0009506);; Cellular Component: integral component of membrane (GO:0016021);; Cellular Component: anchored component of plasma membrane (GO:0046658);;	MANES_13G086900		--	MANES_08G019500		Molecular Function: iron ion binding (GO:0005506);; Cellular Component: integral component of membrane (GO:0016021);; Molecular Function: heme binding (GO:0020037);; Molecular Function: flavonoid 3',5'-hydroxylase activity (GO:0033772);; Biological Process: secondary metabolite biosynthetic process (GO:0044550);; Biological Process: oxidation-reduction process (GO:0055114);;	MANES_03G045600	Cellular Component: cell wall (GO:0005618);; Molecular Function: pectinesterase activity (GO:0030599);; Biological Process: cell wall modification (GO:0042545);; Biological Process: negative regulation of catalytic activity (GO:0043086);; Molecular Function: aspartyl esterase activity (GO:0045330);; Biological Process: pectin catabolic process (GO:0045490);; Molecular Function: pectinesterase inh…		MANES_06G125900		Molecular Function: protein dimerization activity (GO:0046983);;	MANES_10G079400		--	MANES_08G055800		--
	MANES_03G090000		Cellular Component: 1,3-beta-D-glucan synthase complex (GO:0000148);; Molecular Function: 1,3-beta-D-glucan synthase activity (GO:0003843);; Biological Process: (1->3)-beta-D-glucan biosynthetic process (GO:0006075);; Cellular Component: integral component of membrane (GO:0016021);;	MANES_04G094700		Cellular Component: vacuolar membrane (GO:0005774);; Biological Process: cell tip growth (GO:0009932);; Molecular Function: potassium ion transmembrane transporter activity (GO:0015079);; Cellular Component: integral component of membrane (GO:0016021);; Biological Process: potassium ion transmembrane transport (GO:0071805);;	MANES_08G082900		Cellular Component: integral component of membrane (GO:0016021);;	MANES_09G184600		Cellular Component: endoplasmic reticulum (GO:0005783);; Cellular Component: plasma membrane (GO:0005886);; Biological Process: pollen development (GO:0009555);; Biological Process: auxin polar transport (GO:0009926);; Biological Process: auxin homeostasis (GO:0010252);; Biological Process: auxin efflux (GO:0010315);; Molecular Function: auxin efflux transmembrane transporter activity (GO:0010329…	MANES_11G104200	--		MANES_09G006100		--	MANES_14G033700		Molecular Function: RNA binding (GO:0003723);; Molecular Function: structural constituent of ribosome (GO:0003735);; Biological Process: translation (GO:0006412);; Cellular Component: small ribosomal subunit (GO:0015935);;	MANES_18G011000		--
	MANES_11G128000		Cellular Component: cytosol (GO:0005829);; Cellular Component: chloroplast thylakoid membrane (GO:0009535);; Biological Process: thylakoid membrane organization (GO:0010027);;	MANES_07G125600		Cellular Component: signal peptidase complex (GO:0005787);; Biological Process: signal peptide processing (GO:0006465);; Molecular Function: peptidase activity (GO:0008233);; Cellular Component: integral component of membrane (GO:0016021);; Biological Process: protein targeting to ER (GO:0045047);;	MANES_13G124500		Molecular Function: transcription factor activity, sequence-specific DNA binding (GO:0003700);; Cellular Component: nucleus (GO:0005634);; Biological Process: regulation of transcription, DNA-templated (GO:0006355);; Molecular Function: sequence-specific DNA binding (GO:0043565);;	MANES_17G054600		--	MANES_16G051200	--		MANES_12G048400		Molecular Function: monooxygenase activity (GO:0004497);; Molecular Function: iron ion binding (GO:0005506);; Cellular Component: integral component of membrane (GO:0016021);; Molecular Function: oxidoreductase activity, acting on paired donors, with incorporation or reduction of molecular oxygen (GO:0016705);; Molecular Function: heme binding (GO:0020037);; Biological Process: oxidation-reductio…	MANES_10G090000		--	MANES_09G073100		--
	MANES_02G121700		Biological Process: thiamine biosynthetic process (GO:0009228);; Molecular Function: iron-sulfur cluster binding (GO:0051536);;	MANES_01G030800		Molecular Function: peroxidase activity (GO:0004601);; Cellular Component: extracellular region (GO:0005576);; Biological Process: response to oxidative stress (GO:0006979);; Molecular Function: heme binding (GO:0020037);; Biological Process: hydrogen peroxide catabolic process (GO:0042744);; Molecular Function: metal ion binding (GO:0046872);; Biological Process: oxidation-reduction process (GO:…	MANES_06G054100		Molecular Function: UDP-glucose 4-epimerase activity (GO:0003978);; Biological Process: galactose metabolic process (GO:0006012);; Cellular Component: integral component of membrane (GO:0016021);; Molecular Function: UDP-arabinose 4-epimerase activity (GO:0050373);;	MANES_04G065300		--	MANES_16G132600	Molecular Function: DNA binding (GO:0003677);; Molecular Function: aspartic-type endopeptidase activity (GO:0004190);; Biological Process: proteolysis (GO:0006508);; Biological Process: protein catabolic process (GO:0030163);;		MANES_09G069500		Cellular Component: integral component of membrane (GO:0016021);;	MANES_13G088600		Molecular Function: protein serine/threonine kinase activity (GO:0004674);; Molecular Function: ATP binding (GO:0005524);; Cellular Component: nucleus (GO:0005634);; Cellular Component: cytoplasm (GO:0005737);; Biological Process: protein phosphorylation (GO:0006468);; Biological Process: intracellular signal transduction (GO:0035556);;	MANES_06G099800		--
	MANES_14G097800		Biological Process: polysaccharide biosynthetic process (GO:0000271);; Cellular Component: Golgi apparatus (GO:0005794);; Molecular Function: transferase activity, transferring glycosyl groups (GO:0016757);;	MANES_11G090400		Biological Process: protein peptidyl-prolyl isomerization (GO:0000413);; Molecular Function: peptidyl-prolyl cis-trans isomerase activity (GO:0003755);; Biological Process: protein folding (GO:0006457);;	MANES_10G098600		Molecular Function: protein tyrosine phosphatase activity (GO:0004725);; Biological Process: peptidyl-tyrosine dephosphorylation (GO:0035335);;	MANES_15G002800		--	MANES_06G051200	Molecular Function: zinc ion binding (GO:0008270);;		MANES_12G098100		Cellular Component: integral component of membrane (GO:0016021);; Biological Process: transmembrane transport (GO:0055085);;	MANES_09G003500		Molecular Function: calmodulin-dependent protein kinase activity (GO:0004683);; Molecular Function: calcium ion binding (GO:0005509);; Molecular Function: calmodulin binding (GO:0005516);; Molecular Function: ATP binding (GO:0005524);; Cellular Component: nucleus (GO:0005634);; Cellular Component: cytoplasm (GO:0005737);; Cellular Component: plasma membrane (GO:0005886);; Biological Process: absc…	MANES_01G086600		Molecular Function: dioxygenase activity (GO:0051213);;
	MANES_18G103100		--	MANES_04G166200		Cellular Component: integral component of membrane (GO:0016021);;	MANES_12G120100		Molecular Function: phosphoenolpyruvate carboxykinase (ATP) activity (GO:0004612);; Molecular Function: ATP binding (GO:0005524);; Cellular Component: cytosol (GO:0005829);; Biological Process: gluconeogenesis (GO:0006094);; Molecular Function: kinase activity (GO:0016301);; Biological Process: phosphorylation (GO:0016310);;	MANES_04G003000		--	MANES_10G077800	Cellular Component: integral component of membrane (GO:0016021);; Biological Process: xylan biosynthetic process (GO:0045492);;		MANES_05G207200		--	MANES_09G064800		Molecular Function: hydrolase activity, hydrolyzing O-glycosyl compounds (GO:0004553);; Cellular Component: cell wall (GO:0005618);; Biological Process: xyloglucan metabolic process (GO:0010411);; Molecular Function: xyloglucan:xyloglucosyl transferase activity (GO:0016762);; Biological Process: cell wall biogenesis (GO:0042546);; Cellular Component: apoplast (GO:0048046);; Biological Process: ce…	MANES_01G067000		Biological Process: drug transmembrane transport (GO:0006855);; Molecular Function: drug transmembrane transporter activity (GO:0015238);; Molecular Function: antiporter activity (GO:0015297);; Cellular Component: integral component of membrane (GO:0016021);;
	MANES_02G101700		Molecular Function: serine-type carboxypeptidase activity (GO:0004185);; Biological Process: proteolysis (GO:0006508);; Molecular Function: dipeptidyl-peptidase activity (GO:0008239);;	MANES_15G093700		Cellular Component: cytosol (GO:0005829);; Biological Process: tricarboxylic acid cycle (GO:0006099);; Molecular Function: phosphoenolpyruvate carboxylase activity (GO:0008964);; Cellular Component: chloroplast (GO:0009507);; Biological Process: carbon fixation (GO:0015977);; Molecular Function: 2-alkenal reductase [NAD(P)] activity (GO:0032440);; Cellular Component: apoplast (GO:0048046);; Biolo…	MANES_11G128200		Molecular Function: chitinase activity (GO:0004568);; Biological Process: carbohydrate metabolic process (GO:0005975);; Biological Process: chitin catabolic process (GO:0006032);; Molecular Function: chitin binding (GO:0008061);; Biological Process: cell wall macromolecule catabolic process (GO:0016998);;	MANES_08G061500		Molecular Function: ATP binding (GO:0005524);; Biological Process: drug transmembrane transport (GO:0006855);; Molecular Function: xenobiotic-transporting ATPase activity (GO:0008559);; Molecular Function: ATPase-coupled phosphate ion transmembrane transporter activity (GO:0015415);; Cellular Component: integral component of membrane (GO:0016021);; Biological Process: phosphate ion transmembrane …	MANES_06G055000	Molecular Function: DNA binding (GO:0003677);; Cellular Component: nucleus (GO:0005634);; Molecular Function: lipid binding (GO:0008289);;		MANES_14G097400		Molecular Function: DNA binding (GO:0003677);; Cellular Component: nucleus (GO:0005634);; Biological Process: regulation of transcription, DNA-templated (GO:0006355);;	MANES_15G001900		Cellular Component: membrane (GO:0016020);;	MANES_17G111200		Cellular Component: Golgi membrane (GO:0000139);; Cellular Component: endoplasmic reticulum (GO:0005783);; Cellular Component: Golgi stack (GO:0005795);; Cellular Component: cytosol (GO:0005829);; Biological Process: ER to Golgi vesicle-mediated transport (GO:0006888);; Molecular Function: protein transporter activity (GO:0008565);; Biological Process: post-embryonic development (GO:0009791);; Ce…
	MANES_11G066600		Biological Process: base-excision repair (GO:0006284);; Molecular Function: DNA-3-methyladenine glycosylase activity (GO:0008725);;	MANES_11G085800		--	MANES_16G090700		--	MANES_10G097600		Biological Process: carbohydrate metabolic process (GO:0005975);; Biological Process: dephosphorylation (GO:0016311);; Molecular Function: fructose 1,6-bisphosphate 1-phosphatase activity (GO:0042132);;	MANES_18G145400	Biological Process: carbohydrate metabolic process (GO:0005975);; Molecular Function: polysaccharide binding (GO:0030247);; Molecular Function: glucan endo-1,3-beta-D-glucosidase activity (GO:0042973);; Cellular Component: anchored component of plasma membrane (GO:0046658);;		MANES_13G128300		Molecular Function: DNA binding (GO:0003677);; Cellular Component: nucleus (GO:0005634);; Biological Process: regulation of transcription, DNA-templated (GO:0006355);;	MANES_13G074100		Molecular Function: nucleotide binding (GO:0000166);; Molecular Function: protein serine/threonine kinase activity (GO:0004674);; Cellular Component: plasma membrane (GO:0005886);; Biological Process: protein phosphorylation (GO:0006468);; Biological Process: defense response (GO:0006952);; Cellular Component: plasmodesma (GO:0009506);;	MANES_01G213700		Molecular Function: peptidase activity (GO:0008233);; Cellular Component: chloroplast thylakoid (GO:0009534);; Cellular Component: chloroplast stroma (GO:0009570);; Biological Process: cellular process (GO:0009987);; Molecular Function: oxidoreductase activity (GO:0016491);; Biological Process: protein metabolic process (GO:0019538);;
	MANES_16G007600		--	MANES_02G013800		Molecular Function: phosphogluconate dehydrogenase (decarboxylating) activity (GO:0004616);; Molecular Function: protein binding (GO:0005515);; Cellular Component: mitochondrion (GO:0005739);; Cellular Component: cytosol (GO:0005829);; Molecular Function: phosphogluconate 2-dehydrogenase activity (GO:0008114);; Biological Process: pentose-phosphate shunt, oxidative branch (GO:0009051);; Cellular …	MANES_10G152000		Molecular Function: citrate (Si)-synthase activity (GO:0004108);; Biological Process: tricarboxylic acid cycle (GO:0006099);;	MANES_18G030500		Biological Process: polysaccharide biosynthetic process (GO:0000271);; Cellular Component: Golgi apparatus (GO:0005794);; Molecular Function: transferase activity, transferring glycosyl groups (GO:0016757);;	MANES_13G005500	Molecular Function: peptide alpha-N-acetyltransferase activity (GO:0004596);; Biological Process: N-terminal protein amino acid acetylation (GO:0006474);; Cellular Component: protein acetyltransferase complex (GO:0031248);;		MANES_09G048100		Biological Process: flavonoid biosynthetic process (GO:0009813);; Cellular Component: intracellular membrane-bounded organelle (GO:0043231);; Biological Process: flavonoid glucuronidation (GO:0052696);; Molecular Function: quercetin 3-O-glucosyltransferase activity (GO:0080043);; Molecular Function: quercetin 7-O-glucosyltransferase activity (GO:0080044);;	MANES_08G068400		#N/A	MANES_07G004500		Molecular Function: DNA binding (GO:0003677);; Molecular Function: zinc ion binding (GO:0008270);;
	MANES_05G098200		--	MANES_14G125100		Molecular Function: oxidoreductase activity, acting on CH-OH group of donors (GO:0016614);; Molecular Function: reticuline oxidase activity (GO:0050468);; Molecular Function: flavin adenine dinucleotide binding (GO:0050660);; Biological Process: oxidation-reduction process (GO:0055114);;	MANES_12G025400		Molecular Function: protein serine/threonine kinase activity (GO:0004674);; Molecular Function: transmembrane receptor protein tyrosine kinase activity (GO:0004714);; Molecular Function: ATP binding (GO:0005524);; Cellular Component: plasma membrane (GO:0005886);; Biological Process: defense response (GO:0006952);; Cellular Component: plasmodesma (GO:0009506);; Cellular Component: integral compon…	MANES_02G181900		Molecular Function: ribonucleoside-diphosphate reductase activity, thioredoxin disulfide as acceptor (GO:0004748);; Molecular Function: ATP binding (GO:0005524);; Cellular Component: ribonucleoside-diphosphate reductase complex (GO:0005971);; Biological Process: DNA replication (GO:0006260);; Biological Process: deoxyribonucleotide biosynthetic process (GO:0009263);; Biological Process: oxidation…	MANES_15G187200	Cellular Component: membrane (GO:0016020);;		MANES_08G090400		Cellular Component: integral component of membrane (GO:0016021);; Molecular Function: lactosylceramide 4-alpha-galactosyltransferase activity (GO:0050512);;	MANES_15G007100		Molecular Function: transcription factor activity, sequence-specific DNA binding (GO:0003700);; Biological Process: regulation of transcription, DNA-templated (GO:0006355);; Molecular Function: zinc ion binding (GO:0008270);; Molecular Function: sequence-specific DNA binding (GO:0043565);;	Manihot_esculenta_newGene_6312		--
	MANES_05G043800		Cellular Component: integral component of membrane (GO:0016021);;	MANES_06G115500		Molecular Function: nucleoside diphosphate kinase activity (GO:0004550);; Molecular Function: ATP binding (GO:0005524);; Cellular Component: nucleus (GO:0005634);; Biological Process: nucleoside diphosphate phosphorylation (GO:0006165);; Biological Process: GTP biosynthetic process (GO:0006183);; Biological Process: UTP biosynthetic process (GO:0006228);; Biological Process: CTP biosynthetic proc…	MANES_17G086300		Molecular Function: ubiquitin-protein transferase activity (GO:0004842);; Biological Process: protein ubiquitination (GO:0016567);;	MANES_13G059800		Cellular Component: intracellular (GO:0005622);; Molecular Function: zinc ion binding (GO:0008270);;	MANES_03G151600	--		MANES_01G233200		Molecular Function: methionine adenosyltransferase activity (GO:0004478);; Molecular Function: ATP binding (GO:0005524);; Cellular Component: cytoplasm (GO:0005737);; Biological Process: S-adenosylmethionine biosynthetic process (GO:0006556);; Biological Process: one-carbon metabolic process (GO:0006730);; Molecular Function: metal ion binding (GO:0046872);;	MANES_03G056300		Cellular Component: nuclear chromosome, telomeric region (GO:0000784);; Molecular Function: damaged DNA binding (GO:0003684);; Biological Process: double-strand break repair via nonhomologous end joining (GO:0006303);; Biological Process: protection from non-homologous end joining at telomere (GO:0031848);; Molecular Function: 5'-3' exodeoxyribonuclease activity (GO:0035312);; Biological Process:…	MANES_14G068900		Molecular Function: DNA binding (GO:0003677);; Molecular Function: chromatin binding (GO:0003682);; Biological Process: transcription elongation from RNA polymerase II promoter (GO:0006368);; Cellular Component: elongin complex (GO:0070449);;
	MANES_11G005800		Molecular Function: aspartic-type endopeptidase activity (GO:0004190);; Biological Process: proteolysis (GO:0006508);; Cellular Component: plant-type cell wall (GO:0009505);; Cellular Component: chloroplast (GO:0009507);; Cellular Component: apoplast (GO:0048046);;	MANES_14G101400		--	MANES_06G066900		--	MANES_16G084900		Cellular Component: chloroplast (GO:0009507);; Cellular Component: integral component of membrane (GO:0016021);;	MANES_14G112800	Cellular Component: nucleus (GO:0005634);; Biological Process: cell cycle (GO:0007049);;		MANES_13G018600		--	MANES_03G124800		Cellular Component: ESCRT II complex (GO:0000814);; Biological Process: protein transport to vacuole involved in ubiquitin-dependent protein catabolic process via the multivesicular body sorting pathway (GO:0043328);;	MANES_01G104700		--
	MANES_16G112000		Molecular Function: lactoylglutathione lyase activity (GO:0004462);; Molecular Function: metal ion binding (GO:0046872);;	MANES_13G059300		--	MANES_16G123000		Molecular Function: adenine phosphoribosyltransferase activity (GO:0003999);; Cellular Component: cytoplasm (GO:0005737);; Biological Process: adenine salvage (GO:0006168);; Biological Process: nucleoside metabolic process (GO:0009116);;	MANES_01G086700		--	MANES_07G139800	--		MANES_11G043700		--	MANES_04G087900		--	Manihot_esculenta_newGene_5452		--
	MANES_03G071200		Cellular Component: plastid-encoded plastid RNA polymerase complex (GO:0000427);; Cellular Component: plastid chromosome (GO:0009508);; Cellular Component: chloroplast thylakoid (GO:0009534);; Biological Process: chloroplast organization (GO:0009658);; Biological Process: thylakoid membrane organization (GO:0010027);; Molecular Function: protein-lysine N-methyltransferase activity (GO:0016279);; …	MANES_12G000600		Molecular Function: cellulase activity (GO:0008810);; Cellular Component: integral component of membrane (GO:0016021);; Biological Process: cellulose catabolic process (GO:0030245);;	MANES_11G019200		Molecular Function: iron ion binding (GO:0005506);; Cellular Component: integral component of membrane (GO:0016021);; Molecular Function: heme binding (GO:0020037);; Molecular Function: flavonoid 3',5'-hydroxylase activity (GO:0033772);; Biological Process: secondary metabolite biosynthetic process (GO:0044550);; Biological Process: oxidation-reduction process (GO:0055114);;	MANES_05G002800		Cellular Component: vacuole (GO:0005773);; Biological Process: response to stress (GO:0006950);; Molecular Function: hydrolase activity (GO:0016787);;	MANES_10G032600	Molecular Function: methionine-tRNA ligase activity (GO:0004825);; Molecular Function: ATP binding (GO:0005524);; Cellular Component: mitochondrion (GO:0005739);; Cellular Component: cytosol (GO:0005829);; Biological Process: methionyl-tRNA aminoacylation (GO:0006431);; Cellular Component: chloroplast stroma (GO:0009570);; Biological Process: plant ovule development (GO:0048481);;		MANES_03G176700		Biological Process: N-terminal protein amino acid acetylation (GO:0006474);; Molecular Function: N-acetyltransferase activity (GO:0008080);;	MANES_01G002300		--	MANES_15G171700		--
	MANES_01G134500		Cellular Component: integral component of membrane (GO:0016021);;	MANES_02G025400		Cellular Component: plasma membrane (GO:0005886);; Cellular Component: integral component of membrane (GO:0016021);;	MANES_11G032500		--	MANES_10G029700		Cellular Component: cytoplasm (GO:0005737);; Molecular Function: tRNA methyltransferase activity (GO:0008175);; Molecular Function: rRNA methyltransferase activity (GO:0008649);; Biological Process: tRNA methylation (GO:0030488);; Molecular Function: iron-sulfur cluster binding (GO:0051536);; Biological Process: rRNA base methylation (GO:0070475);;	MANES_05G086100	--		Manihot_esculenta_newGene_3443		Biological Process: activation of MAPKK activity (GO:0000186);; Molecular Function: MAP kinase kinase kinase activity (GO:0004709);; Molecular Function: transmembrane receptor protein tyrosine kinase activity (GO:0004714);; Molecular Function: ATP binding (GO:0005524);; Cellular Component: intracellular (GO:0005622);; Cellular Component: plasma membrane (GO:0005886);; Biological Process: defense …	MANES_02G082800		Molecular Function: glycogen (starch) synthase activity (GO:0004373);; Cellular Component: amyloplast (GO:0009501);; Cellular Component: chloroplast (GO:0009507);; Biological Process: starch biosynthetic process (GO:0019252);;	MANES_12G129000		Biological Process: drug transmembrane transport (GO:0006855);; Molecular Function: drug transmembrane transporter activity (GO:0015238);; Molecular Function: antiporter activity (GO:0015297);; Cellular Component: integral component of membrane (GO:0016021);;
	MANES_S008500		Molecular Function: polygalacturonase activity (GO:0004650);; Cellular Component: extracellular region (GO:0005576);; Biological Process: carbohydrate metabolic process (GO:0005975);; Molecular Function: lyase activity (GO:0016829);; Molecular Function: galacturan 1,4-alpha-galacturonidase activity (GO:0047911);; Biological Process: cell wall organization (GO:0071555);;	MANES_14G024900		Molecular Function: methyltransferase activity (GO:0008168);; Biological Process: methylation (GO:0032259);;	MANES_18G139100		Cellular Component: integral component of membrane (GO:0016021);;	MANES_03G157700		Molecular Function: ATP binding (GO:0005524);; Cellular Component: mitochondrion (GO:0005739);; Cellular Component: chloroplast (GO:0009507);; Cellular Component: glutamyl-tRNA(Gln) amidotransferase complex (GO:0030956);; Biological Process: mitochondrial translation (GO:0032543);; Molecular Function: glutaminyl-tRNA synthase (glutamine-hydrolyzing) activity (GO:0050567);; Biological Process: glu…	MANES_01G198400	Molecular Function: zinc ion binding (GO:0008270);; Cellular Component: integral component of membrane (GO:0016021);;		MANES_03G012800		Cellular Component: Golgi membrane (GO:0000139);; Biological Process: protein glycosylation (GO:0006486);; Molecular Function: galactosyltransferase activity (GO:0008378);; Cellular Component: integral component of membrane (GO:0016021);;	MANES_09G006500		Biological Process: metabolic process (GO:0008152);; Molecular Function: hydrolase activity (GO:0016787);;	MANES_08G056900		Molecular Function: zinc ion binding (GO:0008270);;
	MANES_01G058100		Molecular Function: polygalacturonase activity (GO:0004650);; Cellular Component: extracellular region (GO:0005576);; Biological Process: carbohydrate metabolic process (GO:0005975);; Cellular Component: integral component of membrane (GO:0016021);; Biological Process: cell wall organization (GO:0071555);;	MANES_06G059000		Molecular Function: oxidoreductase activity, acting on CH-OH group of donors (GO:0016614);; Molecular Function: reticuline oxidase activity (GO:0050468);; Molecular Function: flavin adenine dinucleotide binding (GO:0050660);; Biological Process: oxidation-reduction process (GO:0055114);;	MANES_08G055300		--	MANES_02G124700		--	MANES_03G127000	Biological Process: intracellular protein transport (GO:0006886);; Cellular Component: chloroplast stroma (GO:0009570);; Cellular Component: chloroplast envelope (GO:0009941);; Biological Process: granum assembly (GO:0090391);;		MANES_12G066700		Molecular Function: magnesium ion binding (GO:0000287);; Biological Process: metabolic process (GO:0008152);; Molecular Function: terpene synthase activity (GO:0010333);;	MANES_04G006800		Molecular Function: protein tyrosine phosphatase activity (GO:0004725);; Biological Process: peptidyl-tyrosine dephosphorylation (GO:0035335);;	MANES_03G037300		Molecular Function: structural constituent of ribosome (GO:0003735);; Biological Process: translation (GO:0006412);; Cellular Component: integral component of membrane (GO:0016021);; Cellular Component: cytosolic large ribosomal subunit (GO:0022625);;
	MANES_07G076200		--	MANES_15G160500		Cellular Component: integral component of membrane (GO:0016021);;	MANES_04G009100		--	MANES_11G157700		Molecular Function: phosphoglycerate mutase activity (GO:0004619);; Cellular Component: cytosol (GO:0005829);; Cellular Component: chloroplast (GO:0009507);; Biological Process: dephosphorylation (GO:0016311);; Molecular Function: phosphatase activity (GO:0016791);;	MANES_02G053800	Molecular Function: acetyl-CoA carboxylase activity (GO:0003989);; Biological Process: fatty acid biosynthetic process (GO:0006633);; Cellular Component: acetyl-CoA carboxylase complex (GO:0009317);;		MANES_03G022400		Molecular Function: L-aspartate:2-oxoglutarate aminotransferase activity (GO:0004069);; Biological Process: cellular amino acid metabolic process (GO:0006520);; Biological Process: biosynthetic process (GO:0009058);; Molecular Function: pyridoxal phosphate binding (GO:0030170);; Molecular Function: identical protein binding (GO:0042802);; Molecular Function: L-phenylalanine:2-oxoglutarate aminotr…	MANES_08G011500		Molecular Function: methionine adenosyltransferase activity (GO:0004478);; Molecular Function: ATP binding (GO:0005524);; Biological Process: S-adenosylmethionine biosynthetic process (GO:0006556);; Biological Process: one-carbon metabolic process (GO:0006730);; Molecular Function: metal ion binding (GO:0046872);;	MANES_05G132400		Molecular Function: polysaccharide binding (GO:0030247);;
	MANES_09G042500		Cellular Component: integral component of membrane (GO:0016021);;	MANES_12G130500		Cellular Component: integral component of membrane (GO:0016021);; Biological Process: sterol metabolic process (GO:0016125);; Molecular Function: cholestenol delta-isomerase activity (GO:0047750);;	MANES_14G012700		--	MANES_14G149700		--	MANES_06G104500	--		MANES_07G038300		Molecular Function: hydrolase activity (GO:0016787);;	MANES_16G073600		Biological Process: transcription, DNA-templated (GO:0006351);; Biological Process: regulation of cellular process (GO:0050794);;	MANES_17G113100		--
	MANES_14G092500		Biological Process: cellular amino acid catabolic process (GO:0009063);; Biological Process: menaquinone biosynthetic process (GO:0009234);; Molecular Function: thiamine pyrophosphate binding (GO:0030976);; Biological Process: phylloquinone biosynthetic process (GO:0042372);; Biological Process: photosystem I stabilization (GO:0042550);; Molecular Function: carboxylic ester hydrolase activity (GO…	MANES_18G093100		--	MANES_18G012700		--	MANES_02G141600		Molecular Function: serine-glyoxylate transaminase activity (GO:0050281);;	MANES_06G125400	Biological Process: fatty acid biosynthetic process (GO:0006633);; Molecular Function: oxidoreductase activity (GO:0016491);; Molecular Function: phosphopantetheine binding (GO:0031177);; Biological Process: oxidation-reduction process (GO:0055114);;		MANES_S074500		Cellular Component: integral component of membrane (GO:0016021);;	MANES_18G111100		--	MANES_03G104300		Molecular Function: translation elongation factor activity (GO:0003746);; Biological Process: translational elongation (GO:0006414);;
	MANES_08G105300		--	MANES_06G160000		--	MANES_04G113700		--	MANES_12G150900		--	MANES_04G073900	Molecular Function: transporter activity (GO:0005215);; Cellular Component: intracellular (GO:0005622);; Biological Process: transport (GO:0006810);;		MANES_18G077600		Molecular Function: binding (GO:0005488);; Molecular Function: oxidoreductase activity (GO:0016491);;	MANES_04G032500		Biological Process: metabolic process (GO:0008152);; Molecular Function: amino acid binding (GO:0016597);;	MANES_01G030600		--
	MANES_15G113200		--	MANES_01G074600		--	MANES_09G096900		Molecular Function: protein serine/threonine kinase activity (GO:0004674);; Molecular Function: ATP binding (GO:0005524);; Cellular Component: plasma membrane (GO:0005886);; Biological Process: protein phosphorylation (GO:0006468);; Cellular Component: integral component of membrane (GO:0016021);; Biological Process: recognition of pollen (GO:0048544);;	MANES_10G080100		--	MANES_06G107700	Cellular Component: integral component of membrane (GO:0016021);;		MANES_S010100		Molecular Function: nucleic acid binding (GO:0003676);; Molecular Function: metal ion binding (GO:0046872);;	MANES_02G173500		Biological Process: activation of MAPKK activity (GO:0000186);; Molecular Function: MAP kinase kinase kinase activity (GO:0004709);; Molecular Function: ATP binding (GO:0005524);; Cellular Component: intracellular (GO:0005622);;	MANES_06G118400		Molecular Function: ATP binding (GO:0005524);; Molecular Function: microtubule-severing ATPase activity (GO:0008568);;
	MANES_17G074100		--	MANES_03G011800		Molecular Function: DNA binding (GO:0003677);; Cellular Component: nucleus (GO:0005634);; Biological Process: regulation of transcription, DNA-templated (GO:0006355);;	MANES_02G117800		Molecular Function: protein serine/threonine kinase activity (GO:0004674);; Molecular Function: non-membrane spanning protein tyrosine kinase activity (GO:0004715);; Molecular Function: ATP binding (GO:0005524);; Cellular Component: integral component of membrane (GO:0016021);; Biological Process: peptidyl-tyrosine phosphorylation (GO:0018108);; Molecular Function: carbohydrate binding (GO:003024…	MANES_06G146800		--	MANES_03G188300	Molecular Function: ATP binding (GO:0005524);; Biological Process: pyruvate metabolic process (GO:0006090);; Molecular Function: kinase activity (GO:0016301);; Biological Process: phosphorylation (GO:0016310);; Molecular Function: metal ion binding (GO:0046872);; Molecular Function: pyruvate, phosphate dikinase activity (GO:0050242);;		MANES_18G098400		--	MANES_S032800		Molecular Function: monooxygenase activity (GO:0004497);; Biological Process: secondary metabolite biosynthetic process (GO:0044550);; Biological Process: oxidation-reduction process (GO:0055114);; Molecular Function: FAD binding (GO:0071949);;	MANES_14G147300		Molecular Function: hydrolase activity (GO:0016787);; Biological Process: protein metabolic process (GO:0019538);;
	MANES_17G038700		--	MANES_08G152900		Cellular Component: integral component of membrane (GO:0016021);; Biological Process: transmembrane transport (GO:0055085);;	MANES_09G136500		Cellular Component: integral component of membrane (GO:0016021);;	MANES_16G039900		Biological Process: lipoate biosynthetic process (GO:0009107);; Biological Process: protein lipoylation (GO:0009249);; Cellular Component: chloroplast (GO:0009507);; Biological Process: photosynthesis (GO:0015979);; Molecular Function: lipoate synthase activity (GO:0016992);; Molecular Function: 4 iron, 4 sulfur cluster binding (GO:0051539);;	MANES_13G101200	Biological Process: flavonoid biosynthetic process (GO:0009813);; Cellular Component: integral component of membrane (GO:0016021);; Cellular Component: intracellular membrane-bounded organelle (GO:0043231);; Biological Process: flavonoid glucuronidation (GO:0052696);; Molecular Function: quercetin 3-O-glucosyltransferase activity (GO:0080043);; Molecular Function: quercetin 7-O-glucosyltransferas…		MANES_05G135000		Cellular Component: integral component of membrane (GO:0016021);;	MANES_05G112300		--	MANES_05G151500		Cellular Component: integral component of membrane (GO:0016021);;
	MANES_08G072200		--	MANES_14G135400		Cellular Component: integral component of membrane (GO:0016021);; Biological Process: transmembrane transport (GO:0055085);;	MANES_14G075800		Molecular Function: transcription factor activity, sequence-specific DNA binding (GO:0003700);; Biological Process: regulation of transcription, DNA-templated (GO:0006355);; Molecular Function: sequence-specific DNA binding (GO:0043565);;	MANES_14G148600		--	MANES_14G028100	Cellular Component: nucleus (GO:0005634);; Biological Process: regulation of transcription, DNA-templated (GO:0006355);; Molecular Function: lipid binding (GO:0008289);; Molecular Function: sequence-specific DNA binding (GO:0043565);;		MANES_17G063300		Molecular Function: flavonol synthase activity (GO:0045431);; Molecular Function: metal ion binding (GO:0046872);; Biological Process: flavonol biosynthetic process (GO:0051555);; Biological Process: oxidation-reduction process (GO:0055114);;	MANES_03G173700		Biological Process: chlorophyll catabolic process (GO:0015996);; Molecular Function: chlorophyllase activity (GO:0047746);;	MANES_14G024500		Biological Process: ubiquitin-dependent protein catabolic process (GO:0006511);; Molecular Function: ligase activity (GO:0016874);;
	MANES_03G066700		Molecular Function: serine-type endopeptidase activity (GO:0004252);; Cellular Component: cell wall (GO:0005618);; Biological Process: proteolysis (GO:0006508);;	MANES_05G059700		Cellular Component: membrane (GO:0016020);; Biological Process: single-organism metabolic process (GO:0044710);;	MANES_16G086300		--	MANES_01G220000		Molecular Function: DNA ligase (ATP) activity (GO:0003910);; Molecular Function: NAD+ ADP-ribosyltransferase activity (GO:0003950);; Cellular Component: cytoplasm (GO:0005737);; Biological Process: lagging strand elongation (GO:0006273);; Biological Process: protein ADP-ribosylation (GO:0006471);; Biological Process: DNA ligation involved in DNA repair (GO:0051103);;	MANES_10G032700	Biological Process: metabolic process (GO:0008152);; Molecular Function: amino acid binding (GO:0016597);;		MANES_05G036400		--	MANES_02G199500		Molecular Function: adenylate kinase activity (GO:0004017);; Molecular Function: ATP binding (GO:0005524);; Biological Process: nucleotide phosphorylation (GO:0046939);;	MANES_16G085600		--
	MANES_17G028100		Molecular Function: protein serine/threonine kinase activity (GO:0004674);; Molecular Function: non-membrane spanning protein tyrosine kinase activity (GO:0004715);; Molecular Function: ATP binding (GO:0005524);; Cellular Component: integral component of membrane (GO:0016021);; Biological Process: peptidyl-tyrosine phosphorylation (GO:0018108);;	MANES_01G247900		Cellular Component: integral component of membrane (GO:0016021);;	MANES_12G004300		Molecular Function: aspartic-type endopeptidase activity (GO:0004190);; Biological Process: proteolysis (GO:0006508);; Biological Process: protein catabolic process (GO:0030163);;	MANES_03G021700		Cellular Component: integral component of membrane (GO:0016021);;	MANES_13G004200	--		MANES_05G124200		Molecular Function: NADPH dehydrogenase activity (GO:0003959);; Cellular Component: intracellular (GO:0005622);; Molecular Function: FMN binding (GO:0010181);; Biological Process: oxidation-reduction process (GO:0055114);;	MANES_03G086100		Cellular Component: extracellular region (GO:0005576);; Cellular Component: cell wall (GO:0005618);; Biological Process: plant-type cell wall organization (GO:0009664);; Cellular Component: membrane (GO:0016020);;	MANES_02G144800		--
	MANES_13G063600		Molecular Function: transcription factor activity, sequence-specific DNA binding (GO:0003700);; Molecular Function: signal transducer activity (GO:0004871);; Cellular Component: nucleus (GO:0005634);; Cellular Component: cytoplasm (GO:0005737);; Biological Process: regulation of transcription, DNA-templated (GO:0006355);; Biological Process: signal transduction (GO:0007165);; Biological Process: …	MANES_10G113400		Molecular Function: glutathione transferase activity (GO:0004364);; Molecular Function: lactoylglutathione lyase activity (GO:0004462);; Cellular Component: cytoplasm (GO:0005737);; Biological Process: glutathione metabolic process (GO:0006749);; Biological Process: toxin catabolic process (GO:0009407);;	MANES_02G019700		--	MANES_17G061200		Molecular Function: protein kinase activity (GO:0004672);; Molecular Function: ATP binding (GO:0005524);; Biological Process: protein phosphorylation (GO:0006468);; Cellular Component: integral component of membrane (GO:0016021);; Molecular Function: 2-alkenal reductase [NAD(P)] activity (GO:0032440);; Biological Process: oxidation-reduction process (GO:0055114);;	MANES_S044400	Molecular Function: glycogen (starch) synthase activity (GO:0004373);; Molecular Function: starch synthase activity (GO:0009011);; Molecular Function: alpha-1,4-glucan synthase activity (GO:0033201);; Molecular Function: starch binding (GO:2001070);;		MANES_15G137700		--	MANES_04G055300		Cellular Component: integral component of membrane (GO:0016021);;	MANES_12G089500		Cellular Component: proteasome complex (GO:0000502);; Molecular Function: enzyme regulator activity (GO:0030234);; Biological Process: regulation of protein catabolic process (GO:0042176);; Biological Process: regulation of catalytic activity (GO:0050790);;
	MANES_06G145000		--	MANES_05G102500		Molecular Function: RNA binding (GO:0003723);; Cellular Component: extracellular region (GO:0005576);; Cellular Component: cell wall (GO:0005618);; Cellular Component: plasma membrane (GO:0005886);; Biological Process: anthocyanin-containing compound biosynthetic process (GO:0009718);; Molecular Function: ribonuclease T2 activity (GO:0033897);; Biological Process: RNA phosphodiester bond hydrolys…	MANES_04G149900		Molecular Function: hydrolase activity, acting on ester bonds (GO:0016788);;	MANES_10G037800		Biological Process: inactivation of MAPK activity (GO:0000188);; Molecular Function: protein tyrosine phosphatase activity (GO:0004725);; Cellular Component: cytosol (GO:0005829);; Biological Process: response to salt stress (GO:0009651);; Biological Process: response to UV-B (GO:0010224);; Biological Process: response to UV-C (GO:0010225);; Molecular Function: kinase activity (GO:0016301);; Mole…	MANES_17G106800	Biological Process: amino acid transmembrane transport (GO:0003333);; Cellular Component: plasma membrane (GO:0005886);; Molecular Function: amino acid transmembrane transporter activity (GO:0015171);; Cellular Component: integral component of membrane (GO:0016021);;		MANES_02G163200		Cellular Component: membrane (GO:0016020);; Molecular Function: hydrolase activity, acting on ester bonds (GO:0016788);;	MANES_04G047700		--	MANES_16G011900		Molecular Function: translation initiation factor activity (GO:0003743);; Biological Process: translational initiation (GO:0006413);;
	MANES_12G073200		Molecular Function: zinc ion binding (GO:0008270);;	MANES_05G180600		Molecular Function: DNA binding (GO:0003677);; Molecular Function: RNA binding (GO:0003723);; Molecular Function: structural constituent of ribosome (GO:0003735);; Cellular Component: nucleus (GO:0005634);; Biological Process: translation (GO:0006412);; Molecular Function: zinc ion binding (GO:0008270);; Cellular Component: integral component of membrane (GO:0016021);; Cellular Component: cytosol…	MANES_16G113800		--	MANES_02G125200		--	Manihot_esculenta_newGene_9373	Cellular Component: membrane (GO:0016020);;		MANES_10G151100		--	MANES_02G011600		Cellular Component: integral component of membrane (GO:0016021);; Molecular Function: transferase activity, transferring acyl groups (GO:0016746);;	MANES_12G081700		--
	MANES_10G129200		--	MANES_03G196700		Cellular Component: integral component of membrane (GO:0016021);;	MANES_05G096400		--	MANES_03G059600		Molecular Function: protein phosphatase inhibitor activity (GO:0004864);; Molecular Function: receptor activity (GO:0004872);; Cellular Component: nucleus (GO:0005634);; Cellular Component: cytoplasm (GO:0005737);; Biological Process: abscisic acid-activated signaling pathway (GO:0009738);; Molecular Function: abscisic acid binding (GO:0010427);; Biological Process: regulation of protein serine/t…	MANES_11G118900	Molecular Function: nucleotide binding (GO:0000166);; Cellular Component: membrane (GO:0016020);; Molecular Function: kinase activity (GO:0016301);; Biological Process: phosphorylation (GO:0016310);;		MANES_03G207600		--	MANES_13G104500		Molecular Function: DNA binding (GO:0003677);;	MANES_18G037600		--
	MANES_18G008000		Molecular Function: Rho guanyl-nucleotide exchange factor activity (GO:0005089);; Biological Process: positive regulation of GTPase activity (GO:0043547);;	MANES_08G008400		Cellular Component: cytoplasm (GO:0005737);; Biological Process: L-phenylalanine catabolic process (GO:0006559);; Biological Process: cinnamic acid biosynthetic process (GO:0009800);; Molecular Function: phenylalanine ammonia-lyase activity (GO:0045548);;	MANES_06G011200		--	MANES_06G085600		Molecular Function: ATP binding (GO:0005524);; Biological Process: protein metabolic process (GO:0019538);;	MANES_04G063300	Molecular Function: structural constituent of ribosome (GO:0003735);; Cellular Component: ribosome (GO:0005840);; Biological Process: translation (GO:0006412);;		MANES_15G069300		--	MANES_10G093000		Biological Process: metabolic process (GO:0008152);; Cellular Component: integral component of membrane (GO:0016021);; Molecular Function: oxidoreductase activity (GO:0016491);;	MANES_07G089700		--
	MANES_09G021900		Cellular Component: integral component of membrane (GO:0016021);;	MANES_04G065000		Cellular Component: membrane (GO:0016020);;	MANES_12G076900		Molecular Function: magnesium ion binding (GO:0000287);; Biological Process: metabolic process (GO:0008152);; Molecular Function: terpene synthase activity (GO:0010333);; Molecular Function: hydrolase activity (GO:0016787);;	MANES_17G016900		Molecular Function: glycerol-3-phosphate O-acyltransferase activity (GO:0004366);; Biological Process: glycerophospholipid metabolic process (GO:0006650);; Cellular Component: chloroplast (GO:0009507);; Cellular Component: integral component of membrane (GO:0016021);;	MANES_12G100500	Cellular Component: integral component of membrane (GO:0016021);;		MANES_16G132000		--	MANES_16G059700		--	MANES_03G046700		--
	MANES_07G120900		Cellular Component: cytosol (GO:0005829);; Molecular Function: sedoheptulose-bisphosphatase activity (GO:0050278);;	MANES_13G031200		Molecular Function: oxidoreductase activity, acting on the aldehyde or oxo group of donors, NAD or NADP as acceptor (GO:0016620);; Biological Process: oxidation-reduction process (GO:0055114);;	MANES_01G174900		Molecular Function: protein serine/threonine kinase activity (GO:0004674);; Molecular Function: ATP binding (GO:0005524);; Biological Process: protein phosphorylation (GO:0006468);;	MANES_15G180600		Molecular Function: zinc ion binding (GO:0008270);;	MANES_05G126500	Cellular Component: plasma membrane (GO:0005886);; Biological Process: chloroplast relocation (GO:0009902);;		MANES_16G022800		Molecular Function: protein serine/threonine/tyrosine kinase activity (GO:0004712);; Biological Process: protein phosphorylation (GO:0006468);; Biological Process: protein transport (GO:0015031);; Cellular Component: integral component of membrane (GO:0016021);;	MANES_01G163000		Molecular Function: ATP binding (GO:0005524);; Biological Process: DNA replication initiation (GO:0006270);; Biological Process: cell division (GO:0051301);;	MANES_03G023100		Molecular Function: zinc ion binding (GO:0008270);;
	MANES_15G038800		Molecular Function: potassium channel activity (GO:0005267);; Biological Process: ion transport (GO:0006811);; Cellular Component: plant-type vacuole membrane (GO:0009705);; Biological Process: single-organism cellular process (GO:0044763);;	MANES_06G063500		Molecular Function: fructose-bisphosphate aldolase activity (GO:0004332);; Cellular Component: mitochondrion (GO:0005739);; Biological Process: glycolytic process (GO:0006096);; Biological Process: response to oxidative stress (GO:0006979);; Cellular Component: chloroplast thylakoid (GO:0009534);; Cellular Component: plastoglobule (GO:0010287);;	MANES_11G157000		--	MANES_03G196500		Cellular Component: condensed chromosome, centromeric region (GO:0000779);; Cellular Component: nuclear condensin complex (GO:0000799);; Molecular Function: chromatin binding (GO:0003682);; Biological Process: mitotic chromosome condensation (GO:0007076);; Biological Process: meiotic chromosome condensation (GO:0010032);; Molecular Function: histone binding (GO:0042393);; Biological Process: chro…	MANES_08G041900	Molecular Function: metal ion binding (GO:0046872);;		MANES_15G181900		Molecular Function: phosphoglycerate dehydrogenase activity (GO:0004617);; Cellular Component: mitochondrion (GO:0005739);; Molecular Function: formate dehydrogenase (NAD+) activity (GO:0008863);; Biological Process: serine family amino acid biosynthetic process (GO:0009070);; Biological Process: formate catabolic process (GO:0042183);; Molecular Function: NAD binding (GO:0051287);; Biological Pr…	MANES_04G116100		--	MANES_18G115300		Biological Process: response to stimulus (GO:0050896);;
	MANES_10G136400		Biological Process: double-strand break repair via homologous recombination (GO:0000724);; Biological Process: sister chromatid cohesion (GO:0007062);; Cellular Component: Smc5-Smc6 complex (GO:0030915);; Biological Process: resolution of recombination intermediates (GO:0071139);;	MANES_12G044900		Cellular Component: endoplasmic reticulum (GO:0005783);; Molecular Function: nitrate reductase (NADH) activity (GO:0009703);; Cellular Component: integral component of membrane (GO:0016021);; Molecular Function: heme binding (GO:0020037);; Molecular Function: metal ion binding (GO:0046872);; Molecular Function: L-ascorbate-cytochrome-b5 reductase activity (GO:0047063);; Biological Process: oxidat…	MANES_12G020900		Molecular Function: actin binding (GO:0003779);; Molecular Function: protein tyrosine phosphatase activity (GO:0004725);; Molecular Function: protein tyrosine/serine/threonine phosphatase activity (GO:0008138);; Biological Process: peptidyl-tyrosine dephosphorylation (GO:0035335);;	MANES_14G170200		Biological Process: protein peptidyl-prolyl isomerization (GO:0000413);; Molecular Function: peptidyl-prolyl cis-trans isomerase activity (GO:0003755);; Molecular Function: FK506 binding (GO:0005528);; Cellular Component: endoplasmic reticulum membrane (GO:0005789);; Biological Process: chaperone-mediated protein folding (GO:0061077);;	MANES_13G107100	Molecular Function: hydrolase activity, hydrolyzing O-glycosyl compounds (GO:0004553);; Cellular Component: cell wall (GO:0005618);; Biological Process: xyloglucan metabolic process (GO:0010411);; Molecular Function: xyloglucan:xyloglucosyl transferase activity (GO:0016762);; Biological Process: cell wall biogenesis (GO:0042546);; Cellular Component: apoplast (GO:0048046);; Biological Process: ce…		MANES_13G109800		--	MANES_13G075100		--	MANES_07G095600		Biological Process: cellular process (GO:0009987);;
	MANES_02G032100		Molecular Function: ATP binding (GO:0005524);; Cellular Component: kinesin complex (GO:0005871);; Cellular Component: microtubule (GO:0005874);; Biological Process: microtubule-based movement (GO:0007018);; Molecular Function: microtubule binding (GO:0008017);; Biological Process: protein localization (GO:0008104);; Molecular Function: ATP-dependent microtubule motor activity, plus-end-directed (…	MANES_08G129800		Cellular Component: endoplasmic reticulum (GO:0005783);; Cellular Component: plasma membrane (GO:0005886);; Cellular Component: integral component of membrane (GO:0016021);; Molecular Function: cellulose synthase (UDP-forming) activity (GO:0016760);; Biological Process: cellulose biosynthetic process (GO:0030244);; Biological Process: cell wall organization (GO:0071555);;	MANES_18G101000		Molecular Function: calmodulin-dependent protein kinase activity (GO:0004683);; Molecular Function: calcium ion binding (GO:0005509);; Molecular Function: ATP binding (GO:0005524);; Biological Process: protein phosphorylation (GO:0006468);;	MANES_07G137800		Molecular Function: protein serine/threonine kinase activity (GO:0004674);; Molecular Function: ATP binding (GO:0005524);; Biological Process: protein phosphorylation (GO:0006468);; Biological Process: signal transduction (GO:0007165);; Cellular Component: integral component of membrane (GO:0016021);;	MANES_07G051200	Molecular Function: androstan-3-alpha,17-beta-diol dehydrogenase activity (GO:0047044);; Biological Process: oxidation-reduction process (GO:0055114);;		MANES_08G086300		--	MANES_14G113600		Molecular Function: structural constituent of ribosome (GO:0003735);; Cellular Component: ribosome (GO:0005840);; Biological Process: translation (GO:0006412);;	MANES_02G012700		Biological Process: spliceosomal complex assembly (GO:0000245);; Cellular Component: Prp19 complex (GO:0000974);; Cellular Component: prespliceosome (GO:0071010);; Cellular Component: precatalytic spliceosome (GO:0071011);; Cellular Component: catalytic step 1 spliceosome (GO:0071012);; Cellular Component: catalytic step 2 spliceosome (GO:0071013);; Cellular Component: post-mRNA release spliceoso…
	MANES_17G108300		Cellular Component: vacuolar membrane (GO:0005774);; Molecular Function: L-cystine transmembrane transporter activity (GO:0015184);; Biological Process: L-cystine transport (GO:0015811);; Cellular Component: integral component of membrane (GO:0016021);;	MANES_09G136600		Cellular Component: integral component of membrane (GO:0016021);; Biological Process: transmembrane transport (GO:0055085);;	MANES_05G082100		Molecular Function: calcium-transporting ATPase activity (GO:0005388);; Molecular Function: ATP binding (GO:0005524);; Cellular Component: integral component of plasma membrane (GO:0005887);; Cellular Component: intracellular membrane-bounded organelle (GO:0043231);; Molecular Function: metal ion binding (GO:0046872);; Biological Process: calcium ion transmembrane transport (GO:0070588);;	MANES_15G187300		--	MANES_01G066600	--		MANES_13G033200		Molecular Function: DNA binding (GO:0003677);; Molecular Function: transcription factor activity, sequence-specific DNA binding (GO:0003700);; Cellular Component: nucleus (GO:0005634);; Biological Process: regulation of transcription, DNA-templated (GO:0006355);;	MANES_06G097200		--	MANES_02G038600		--
	MANES_14G002600		Biological Process: drug transmembrane transport (GO:0006855);; Molecular Function: drug transmembrane transporter activity (GO:0015238);; Molecular Function: antiporter activity (GO:0015297);; Cellular Component: integral component of membrane (GO:0016021);;	MANES_06G170300		--	Manihot_esculenta_newGene_831		#N/A	MANES_05G164900		--	MANES_06G073200	--		MANES_06G042300		--	MANES_16G125000		--	MANES_02G221600		Biological Process: response to oxidative stress (GO:0006979);;
	MANES_09G165100		--	MANES_02G164800		Molecular Function: protein disulfide isomerase activity (GO:0003756);; Cellular Component: endoplasmic reticulum lumen (GO:0005788);; Biological Process: protein folding (GO:0006457);; Cellular Component: integral component of membrane (GO:0016021);; Molecular Function: transferase activity, transferring glycosyl groups (GO:0016757);; Biological Process: response to endoplasmic reticulum stress …	MANES_06G091300		Cellular Component: extracellular region (GO:0005576);; Cellular Component: cell wall (GO:0005618);; Biological Process: plant-type cell wall organization (GO:0009664);; Cellular Component: membrane (GO:0016020);;	MANES_07G051500		--	MANES_S076200	Biological Process: sulfate assimilation (GO:0000103);; Cellular Component: cytoplasm (GO:0005737);; Biological Process: protein folding (GO:0006457);; Biological Process: glycerol ether metabolic process (GO:0006662);; Molecular Function: protein disulfide oxidoreductase activity (GO:0015035);; Molecular Function: oxidoreductase activity, acting on a sulfur group of donors, disulfide as acceptor…		MANES_12G015600		Cellular Component: integral component of membrane (GO:0016021);;	MANES_14G165700		--	Manihot_esculenta_newGene_2041		--
	MANES_07G105700		Molecular Function: glutathione transferase activity (GO:0004364);; Cellular Component: cytoplasm (GO:0005737);; Biological Process: glutathione metabolic process (GO:0006749);; Biological Process: protein glutathionylation (GO:0010731);;	MANES_13G122600		Biological Process: methylation (GO:0032259);; Molecular Function: caffeoyl-CoA O-methyltransferase activity (GO:0042409);;	MANES_15G145900		--	MANES_11G029600		Biological Process: RNA methylation (GO:0001510);; Molecular Function: RNA binding (GO:0003723);; Biological Process: RNA processing (GO:0006396);; Molecular Function: RNA methyltransferase activity (GO:0008173);;	MANES_09G080900	--		MANES_13G069600		Biological Process: MAPK cascade (GO:0000165);; Molecular Function: signal transducer, downstream of receptor, with serine/threonine kinase activity (GO:0004702);; Molecular Function: ATP binding (GO:0005524);; Cellular Component: cytoplasm (GO:0005737);;	MANES_13G070400		Molecular Function: aconitate hydratase activity (GO:0003994);; Biological Process: metabolic process (GO:0008152);; Molecular Function: 4 iron, 4 sulfur cluster binding (GO:0051539);;	MANES_08G045300		Molecular Function: nucleotide binding (GO:0000166);; Molecular Function: nucleic acid binding (GO:0003676);;
	MANES_11G130800		Cellular Component: membrane (GO:0016020);;	MANES_08G055100		--	MANES_03G139000		Cellular Component: cytoplasm (GO:0005737);; Biological Process: cysteine biosynthetic process from serine (GO:0006535);; Molecular Function: serine O-acetyltransferase activity (GO:0009001);;	MANES_06G032200		Molecular Function: translation initiation factor activity (GO:0003743);; Biological Process: translational initiation (GO:0006413);;	Manihot_esculenta_newGene_3892	Biological Process: transcription, DNA-templated (GO:0006351);;		MANES_11G042800		--	MANES_03G147200		Molecular Function: hydrolase activity, hydrolyzing O-glycosyl compounds (GO:0004553);; Cellular Component: integral component of membrane (GO:0016021);; Molecular Function: polysaccharide binding (GO:0030247);; Cellular Component: anchored component of plasma membrane (GO:0046658);;	MANES_04G139000		--
	MANES_17G068500		--	MANES_06G169800		--	MANES_07G131300		Molecular Function: protein serine/threonine phosphatase activity (GO:0004722);; Biological Process: protein dephosphorylation (GO:0006470);; Molecular Function: metal ion binding (GO:0046872);;	MANES_01G119300		Cellular Component: integral component of membrane (GO:0016021);;	MANES_08G096600	Biological Process: drug transmembrane transport (GO:0006855);; Molecular Function: drug transmembrane transporter activity (GO:0015238);; Molecular Function: antiporter activity (GO:0015297);; Cellular Component: integral component of membrane (GO:0016021);;		MANES_16G028200		Cellular Component: integral component of membrane (GO:0016021);;	MANES_11G046000		Molecular Function: glutathione transferase activity (GO:0004364);; Cellular Component: cytoplasm (GO:0005737);; Biological Process: glutathione metabolic process (GO:0006749);; Biological Process: toxin catabolic process (GO:0009407);;	Manihot_esculenta_newGene_2929		--
	MANES_15G086700		Molecular Function: metal ion binding (GO:0046872);;	MANES_11G065500		Molecular Function: dihydrokaempferol 4-reductase activity (GO:0045552);; Molecular Function: coenzyme binding (GO:0050662);; Biological Process: oxidation-reduction process (GO:0055114);;	MANES_08G084200		Cellular Component: cytoplasm (GO:0005737);; Cellular Component: integral component of membrane (GO:0016021);;	MANES_03G024100		Molecular Function: translation elongation factor activity (GO:0003746);; Cellular Component: mitochondrial matrix (GO:0005759);; Biological Process: mitochondrial translational elongation (GO:0070125);;	Manihot_esculenta_newGene_3986	Molecular Function: DNA binding (GO:0003677);; Cellular Component: nucleus (GO:0005634);; Biological Process: regulation of transcription, DNA-templated (GO:0006355);;		MANES_09G062400		Molecular Function: zinc ion binding (GO:0008270);;	MANES_13G123500		Molecular Function: signal transducer activity (GO:0004871);; Cellular Component: plasmodesma (GO:0009506);; Biological Process: calcium-mediated signaling (GO:0019722);;	MANES_12G115700		--
	MANES_14G047300		Molecular Function: ATP binding (GO:0005524);; Biological Process: protein phosphorylation (GO:0006468);; Molecular Function: RNA polymerase II carboxy-terminal domain kinase activity (GO:0008353);;	MANES_02G167000		Cellular Component: integral component of membrane (GO:0016021);;	MANES_02G177300		Molecular Function: nucleotide binding (GO:0000166);; Molecular Function: protein kinase activity (GO:0004672);; Cellular Component: membrane (GO:0016020);; Biological Process: phosphorylation (GO:0016310);;	MANES_06G022500		--	MANES_12G041000	Cellular Component: integral component of membrane (GO:0016021);;		MANES_06G156100		Molecular Function: protein kinase activity (GO:0004672);; Molecular Function: ATP binding (GO:0005524);; Biological Process: protein phosphorylation (GO:0006468);; Cellular Component: integral component of membrane (GO:0016021);;	MANES_16G002600		Molecular Function: 6-phosphofructokinase activity (GO:0003872);; Molecular Function: ATP binding (GO:0005524);; Cellular Component: cell wall (GO:0005618);; Cellular Component: cytosol (GO:0005829);; Biological Process: fructose 6-phosphate metabolic process (GO:0006002);; Biological Process: response to cytokinin (GO:0009735);; Biological Process: photosynthesis (GO:0015979);; Cellular Componen…	MANES_01G216100		Biological Process: autophagy of mitochondrion (GO:0000422);; Cellular Component: cytosol (GO:0005829);; Biological Process: protein lipidation (GO:0006497);; Cellular Component: extrinsic component of membrane (GO:0019898);; Molecular Function: phosphatidylinositol-3-phosphate binding (GO:0032266);; Cellular Component: pre-autophagosomal structure membrane (GO:0034045);; Biological Process: prot…
	MANES_05G042400		Molecular Function: glyoxylate reductase activity (GO:0047964);; Molecular Function: NAD binding (GO:0051287);; Biological Process: oxidation-reduction process (GO:0055114);;	MANES_S078400		--	MANES_S022600		Molecular Function: magnesium ion binding (GO:0000287);; Molecular Function: inorganic diphosphatase activity (GO:0004427);; Cellular Component: cytosol (GO:0005829);; Biological Process: phosphate-containing compound metabolic process (GO:0006796);;	MANES_09G130800		Molecular Function: plastid sigma factor activity (GO:0001053);; Molecular Function: DNA binding (GO:0003677);; Molecular Function: transcription factor activity, sequence-specific DNA binding (GO:0003700);; Biological Process: DNA-templated transcription, initiation (GO:0006352);; Biological Process: regulation of transcription, DNA-templated (GO:0006355);; Cellular Component: chloroplast (GO:00…	MANES_09G124900	--		MANES_05G002200		Biological Process: lipid metabolic process (GO:0006629);; Cellular Component: integral component of membrane (GO:0016021);; Molecular Function: hydrolase activity (GO:0016787);;	MANES_08G005900		--	Manihot_esculenta_newGene_1076		#N/A
	MANES_06G002100		--	MANES_17G063900		Molecular Function: flavonol synthase activity (GO:0045431);; Molecular Function: metal ion binding (GO:0046872);; Biological Process: flavonol biosynthetic process (GO:0051555);; Biological Process: oxidation-reduction process (GO:0055114);;	MANES_16G000900		Molecular Function: magnesium ion binding (GO:0000287);; Biological Process: metabolic process (GO:0008152);; Molecular Function: terpene synthase activity (GO:0010333);;	Manihot_esculenta_newGene_738		#N/A	MANES_09G156000	--		MANES_05G057600		Molecular Function: kinase activity (GO:0016301);;	MANES_17G090300		Molecular Function: protein serine/threonine kinase activity (GO:0004674);; Molecular Function: ATP binding (GO:0005524);; Biological Process: protein phosphorylation (GO:0006468);; Cellular Component: integral component of membrane (GO:0016021);; Molecular Function: 2-alkenal reductase [NAD(P)] activity (GO:0032440);; Biological Process: oxidation-reduction process (GO:0055114);;	MANES_03G006100		Molecular Function: protein serine/threonine phosphatase activity (GO:0004722);; Biological Process: protein dephosphorylation (GO:0006470);; Molecular Function: metal ion binding (GO:0046872);;
	MANES_03G156100		Cellular Component: mitochondrion (GO:0005739);; Biological Process: proteolysis (GO:0006508);; Molecular Function: serine-type peptidase activity (GO:0008236);; Cellular Component: thylakoid lumen (GO:0031977);;	MANES_08G030200		Molecular Function: oxidoreductase activity (GO:0016491);; Biological Process: oxidation-reduction process (GO:0055114);;	MANES_06G011300		--	MANES_09G008200		Molecular Function: monooxygenase activity (GO:0004497);; Biological Process: carotenoid biosynthetic process (GO:0016117);; Molecular Function: oxidoreductase activity, acting on paired donors, with incorporation or reduction of molecular oxygen (GO:0016705);; Biological Process: secondary metabolite biosynthetic process (GO:0044550);; Molecular Function: capsanthin synthase activity (GO:0052727…	MANES_15G111300	Molecular Function: microtubule motor activity (GO:0003777);; Molecular Function: ATP binding (GO:0005524);; Cellular Component: kinesin complex (GO:0005871);; Cellular Component: microtubule (GO:0005874);; Biological Process: microtubule-based movement (GO:0007018);; Molecular Function: microtubule binding (GO:0008017);; Molecular Function: ATPase activity (GO:0016887);;		MANES_10G062800		Molecular Function: DNA binding (GO:0003677);; Cellular Component: nucleus (GO:0005634);; Biological Process: regulation of transcription, DNA-templated (GO:0006355);;	MANES_17G064800		Molecular Function: structural constituent of ribosome (GO:0003735);; Biological Process: translation (GO:0006412);; Cellular Component: cytosolic large ribosomal subunit (GO:0022625);;	MANES_03G070100		Cellular Component: Golgi membrane (GO:0000139);; Cellular Component: GARP complex (GO:0000938);; Cellular Component: cytosol (GO:0005829);; Biological Process: Golgi to vacuole transport (GO:0006896);; Cellular Component: integral component of membrane (GO:0016021);; Molecular Function: syntaxin binding (GO:0019905);; Biological Process: retrograde transport, endosome to Golgi (GO:0042147);;
	MANES_08G067900		Molecular Function: hydrolase activity, hydrolyzing O-glycosyl compounds (GO:0004553);; Molecular Function: polysaccharide binding (GO:0030247);; Cellular Component: anchored component of plasma membrane (GO:0046658);;	MANES_02G067600		Biological Process: protein transport (GO:0015031);;	MANES_08G021400		Molecular Function: fructose-bisphosphate aldolase activity (GO:0004332);; Biological Process: glycolytic process (GO:0006096);;	MANES_03G090800		Molecular Function: translation initiation factor activity (GO:0003743);; Molecular Function: GTPase activity (GO:0003924);; Molecular Function: GTP binding (GO:0005525);; Cellular Component: intracellular (GO:0005622);; Biological Process: translational initiation (GO:0006413);;	MANES_04G102400	Cellular Component: chloroplast thylakoid membrane (GO:0009535);; Biological Process: photosynthetic electron transport in photosystem I (GO:0009773);; Cellular Component: NAD(P)H dehydrogenase complex (plastoquinone) (GO:0010598);; Molecular Function: transferase activity, transferring glycosyl groups (GO:0016757);;		MANES_17G046700		--	MANES_04G007200		--	MANES_14G141900		Molecular Function: hydrolase activity (GO:0016787);;
	MANES_15G101600		--	MANES_12G045000		Biological Process: activation of MAPKK activity (GO:0000186);; Molecular Function: MAP kinase kinase kinase activity (GO:0004709);; Molecular Function: ATP binding (GO:0005524);; Cellular Component: intracellular (GO:0005622);; Cellular Component: integral component of membrane (GO:0016021);;	MANES_08G051600		Molecular Function: transcription factor activity, sequence-specific DNA binding (GO:0003700);; Cellular Component: nucleus (GO:0005634);; Biological Process: regulation of transcription, DNA-templated (GO:0006355);; Molecular Function: sequence-specific DNA binding (GO:0043565);;	MANES_18G031100		--	MANES_01G193400	Molecular Function: protein dimerization activity (GO:0046983);;		MANES_11G055700		--	MANES_06G096600		Molecular Function: transcription factor activity, sequence-specific DNA binding (GO:0003700);; Cellular Component: nucleus (GO:0005634);; Biological Process: regulation of transcription, DNA-templated (GO:0006355);; Molecular Function: sequence-specific DNA binding (GO:0043565);;	MANES_14G126400		--
	MANES_04G097500		Cellular Component: ubiquitin ligase complex (GO:0000151);; Biological Process: protein polyubiquitination (GO:0000209);; Cellular Component: cytoplasm (GO:0005737);; Molecular Function: zinc ion binding (GO:0008270);; Molecular Function: ubiquitin conjugating enzyme binding (GO:0031624);; Biological Process: positive regulation of proteasomal ubiquitin-dependent protein catabolic process (GO:003…	MANES_02G155900		Molecular Function: protein serine/threonine kinase activity (GO:0004674);; Molecular Function: ATP binding (GO:0005524);; Cellular Component: plasma membrane (GO:0005886);; Biological Process: protein phosphorylation (GO:0006468);; Cellular Component: plasmodesma (GO:0009506);; Cellular Component: integral component of membrane (GO:0016021);; Biological Process: defense response to bacterium (GO…	MANES_15G133500		Molecular Function: metal ion binding (GO:0046872);; Molecular Function: desacetoxyvindoline 4-hydroxylase activity (GO:0050590);; Biological Process: oxidation-reduction process (GO:0055114);;	MANES_13G155200		Cellular Component: endoplasmic reticulum (GO:0005783);; Biological Process: biosynthetic process (GO:0009058);; Cellular Component: integral component of membrane (GO:0016021);; Biological Process: cell growth (GO:0016049);; Molecular Function: transferase activity (GO:0016740);; Molecular Function: pyridoxal phosphate binding (GO:0030170);; Biological Process: regulation of programmed cell deat…	MANES_S026800	Molecular Function: DNA binding (GO:0003677);; Molecular Function: DNA-directed DNA polymerase activity (GO:0003887);; Cellular Component: cytoplasm (GO:0005737);; Biological Process: DNA-dependent DNA replication (GO:0006261);; Molecular Function: 3'-5' exonuclease activity (GO:0008408);; Molecular Function: 5'-3' exonuclease activity (GO:0008409);; Biological Process: DNA biosynthetic process (…		MANES_07G071700		--	MANES_15G049800		Molecular Function: hydroxyethylthiazole kinase activity (GO:0004417);; Biological Process: phosphorylation (GO:0016310);; Biological Process: thiamine salvage (GO:0036172);;	MANES_17G115600		Molecular Function: nucleic acid binding (GO:0003676);;
	MANES_15G031500		--	MANES_18G012200		Molecular Function: ATP binding (GO:0005524);; Cellular Component: endoplasmic reticulum (GO:0005783);; Biological Process: protein folding (GO:0006457);; Biological Process: response to stress (GO:0006950);; Molecular Function: unfolded protein binding (GO:0051082);;	MANES_16G039600		Molecular Function: DNA binding (GO:0003677);; Biological Process: regulation of transcription, DNA-templated (GO:0006355);;	MANES_18G052500		--	MANES_09G057000	Molecular Function: hydrolase activity, acting on ester bonds (GO:0016788);;		MANES_02G226100		Molecular Function: zinc ion binding (GO:0008270);; Molecular Function: oxidoreductase activity (GO:0016491);; Biological Process: oxidation-reduction process (GO:0055114);;	MANES_10G149400		Molecular Function: hydrolase activity, hydrolyzing O-glycosyl compounds (GO:0004553);; Biological Process: carbohydrate metabolic process (GO:0005975);;	MANES_16G108800		Cellular Component: mitochondrial inner membrane presequence translocase complex (GO:0005744);; Molecular Function: protein channel activity (GO:0015266);; Molecular Function: P-P-bond-hydrolysis-driven protein transmembrane transporter activity (GO:0015450);; Biological Process: protein import into mitochondrial matrix (GO:0030150);; Cellular Component: integral component of mitochondrial inner …
	MANES_12G126600		Molecular Function: transferase activity, transferring glycosyl groups (GO:0016757);;	MANES_05G033800		Molecular Function: nucleotide binding (GO:0000166);; Molecular Function: protein kinase activity (GO:0004672);; Biological Process: cellular protein modification process (GO:0006464);; Biological Process: phosphorylation (GO:0016310);;	MANES_03G114200		Molecular Function: DNA binding (GO:0003677);; Cellular Component: nucleus (GO:0005634);; Biological Process: regulation of transcription, DNA-templated (GO:0006355);;	MANES_14G081000		Biological Process: carbohydrate metabolic process (GO:0005975);; Molecular Function: racemase and epimerase activity, acting on carbohydrates and derivatives (GO:0016857);;	MANES_01G020600	Cellular Component: nuclear chromosome (GO:0000228);; Molecular Function: four-way junction DNA binding (GO:0000400);; Molecular Function: Y-form DNA binding (GO:0000403);; Molecular Function: heteroduplex DNA loop binding (GO:0000404);; Molecular Function: double-strand/single-strand DNA junction binding (GO:0000406);; Biological Process: meiotic mismatch repair (GO:0000710);; Molecular Function…		MANES_05G095200		--	MANES_07G051100		Molecular Function: hydrolase activity, hydrolyzing O-glycosyl compounds (GO:0004553);; Cellular Component: cell wall (GO:0005618);; Biological Process: xyloglucan metabolic process (GO:0010411);; Molecular Function: xyloglucan:xyloglucosyl transferase activity (GO:0016762);; Biological Process: cell wall biogenesis (GO:0042546);; Cellular Component: apoplast (GO:0048046);; Biological Process: ce…	MANES_10G068100		--
	MANES_13G053200		Molecular Function: monooxygenase activity (GO:0004497);; Cellular Component: integral component of membrane (GO:0016021);; Biological Process: oxidation-reduction process (GO:0055114);;	MANES_18G015400		Cellular Component: nucleus (GO:0005634);; Biological Process: regulation of transcription, DNA-templated (GO:0006355);; Biological Process: auxin-activated signaling pathway (GO:0009734);; Biological Process: flower development (GO:0009908);; Biological Process: longitudinal axis specification (GO:0009942);; Biological Process: leaf vascular tissue pattern formation (GO:0010305);; Cellular Compo…	MANES_02G043500		Cellular Component: Golgi membrane (GO:0000139);; Molecular Function: GTP binding (GO:0005525);; Cellular Component: endoplasmic reticulum membrane (GO:0005789);; Biological Process: ER to Golgi vesicle-mediated transport (GO:0006888);; Biological Process: small GTPase mediated signal transduction (GO:0007264);; Molecular Function: hydrolase activity (GO:0016787);;	MANES_03G157800		Molecular Function: ATP binding (GO:0005524);; Cellular Component: mitochondrion (GO:0005739);; Cellular Component: chloroplast stroma (GO:0009570);; Cellular Component: glutamyl-tRNA(Gln) amidotransferase complex (GO:0030956);; Biological Process: mitochondrial translation (GO:0032543);; Molecular Function: glutaminyl-tRNA synthase (glutamine-hydrolyzing) activity (GO:0050567);; Biological Proce…	MANES_13G090300	Biological Process: protein peptidyl-prolyl isomerization (GO:0000413);; Molecular Function: peptidyl-prolyl cis-trans isomerase activity (GO:0003755);; Biological Process: protein folding (GO:0006457);;		MANES_15G025900		--	MANES_16G133400		Cellular Component: integral component of membrane (GO:0016021);;	MANES_11G034800		--
	MANES_10G102200		Biological Process: protein ubiquitination (GO:0016567);;	MANES_09G148600		Molecular Function: calmodulin-dependent protein kinase activity (GO:0004683);; Molecular Function: calmodulin binding (GO:0005516);; Molecular Function: ATP binding (GO:0005524);; Cellular Component: nucleus (GO:0005634);; Cellular Component: cytoplasm (GO:0005737);; Cellular Component: plasma membrane (GO:0005886);; Biological Process: abscisic acid-activated signaling pathway (GO:0009738);; Mo…	MANES_07G118700		--	MANES_11G087800		--	MANES_05G092700	Molecular Function: transferase activity (GO:0016740);;		MANES_08G072600		Cellular Component: exocyst (GO:0000145);; Biological Process: exocytosis (GO:0006887);;	MANES_03G178100		--	MANES_08G100200		Cellular Component: integral component of membrane (GO:0016021);;
	MANES_15G107900		Cellular Component: integral component of membrane (GO:0016021);;	MANES_11G164800		Molecular Function: 3-oxoacyl-[acyl-carrier-protein] reductase (NADPH) activity (GO:0004316);; Biological Process: oxidation-reduction process (GO:0055114);;	MANES_06G003500		Cellular Component: integral component of membrane (GO:0016021);;	MANES_16G071600		--	MANES_15G077300	Molecular Function: calcium ion binding (GO:0005509);; Cellular Component: nitrite reductase complex [NAD(P)H] (GO:0009344);; Cellular Component: chloroplast thylakoid membrane (GO:0009535);; Cellular Component: photosystem II oxygen evolving complex (GO:0009654);; Biological Process: photosynthetic electron transport chain (GO:0009767);; Cellular Component: extrinsic component of membrane (GO:00…		MANES_05G180900		Molecular Function: transcription factor activity, sequence-specific DNA binding (GO:0003700);; Cellular Component: nucleus (GO:0005634);; Biological Process: regulation of transcription, DNA-templated (GO:0006355);; Molecular Function: sequence-specific DNA binding (GO:0043565);; Molecular Function: transcription regulatory region DNA binding (GO:0044212);; Molecular Function: metal ion binding …	MANES_07G111700		--	MANES_06G091000		Cellular Component: chloroplast thylakoid membrane (GO:0009535);; Cellular Component: NAD(P)H dehydrogenase complex (plastoquinone) (GO:0010598);; Cellular Component: integral component of membrane (GO:0016021);;
	MANES_09G054900		Molecular Function: carbonate dehydratase activity (GO:0004089);; Biological Process: one-carbon metabolic process (GO:0006730);; Molecular Function: zinc ion binding (GO:0008270);;	MANES_11G031700		Molecular Function: 6-phosphofructokinase activity (GO:0003872);; Molecular Function: ATP binding (GO:0005524);; Cellular Component: cytoplasm (GO:0005737);; Biological Process: fructose 6-phosphate metabolic process (GO:0006002);; Molecular Function: metal ion binding (GO:0046872);; Biological Process: glycolytic process through fructose-6-phosphate (GO:0061615);;	MANES_18G029300		Biological Process: metabolic process (GO:0008152);; Cellular Component: integral component of membrane (GO:0016021);; Molecular Function: transferase activity, transferring acyl groups (GO:0016746);;	MANES_07G137900		--	MANES_16G007000	Biological Process: ATP synthesis coupled proton transport (GO:0015986);; Cellular Component: proton-transporting ATP synthase complex, catalytic core F(1) (GO:0045261);; Molecular Function: proton-transporting ATP synthase activity, rotational mechanism (GO:0046933);; Molecular Function: proton-transporting ATPase activity, rotational mechanism (GO:0046961);;		MANES_04G133700		Molecular Function: ATP binding (GO:0005524);; Molecular Function: ATPase-coupled organic phosphonate transmembrane transporter activity (GO:0015416);; Biological Process: organic phosphonate transport (GO:0015716);; Biological Process: organophosphate ester transport (GO:0015748);; Cellular Component: integral component of membrane (GO:0016021);;	MANES_04G008200		Cellular Component: plasma membrane (GO:0005886);; Molecular Function: adenine transmembrane transporter activity (GO:0015207);; Molecular Function: guanine transmembrane transporter activity (GO:0015208);; Molecular Function: uracil transmembrane transporter activity (GO:0015210);; Molecular Function: solute:cation symporter activity (GO:0015294);; Cellular Component: integral component of membr…	Manihot_esculenta_newGene_127		--
	MANES_07G121900		Molecular Function: zinc ion binding (GO:0008270);;	MANES_15G073000		Molecular Function: iron ion binding (GO:0005506);; Molecular Function: heme binding (GO:0020037);; Molecular Function: taxane 13-alpha-hydroxylase activity (GO:0050598);; Biological Process: oxidation-reduction process (GO:0055114);;	MANES_04G160300		Biological Process: carbohydrate metabolic process (GO:0005975);; Cellular Component: plant-type cell wall (GO:0009505);; Cellular Component: integral component of membrane (GO:0016021);; Cellular Component: apoplast (GO:0048046);; Molecular Function: raffinose alpha-galactosidase activity (GO:0052692);;	MANES_07G141000		--	MANES_12G016100	Molecular Function: DNA binding (GO:0003677);; Molecular Function: endonuclease activity (GO:0004519);; Biological Process: nucleic acid phosphodiester bond hydrolysis (GO:0090305);;		MANES_05G013500		Molecular Function: transcription factor activity, sequence-specific DNA binding (GO:0003700);; Biological Process: regulation of transcription, DNA-templated (GO:0006355);; Molecular Function: sequence-specific DNA binding (GO:0043565);;	MANES_13G123100		Biological Process: lipid metabolic process (GO:0006629);; Molecular Function: phosphoric diester hydrolase activity (GO:0008081);;	MANES_15G037700		Molecular Function: phosphorelay sensor kinase activity (GO:0000155);; Cellular Component: endoplasmic reticulum membrane (GO:0005789);; Biological Process: negative regulation of ethylene-activated signaling pathway (GO:0010105);; Cellular Component: integral component of membrane (GO:0016021);; Biological Process: peptidyl-histidine phosphorylation (GO:0018106);; Biological Process: signal tran…
	MANES_08G066600		--	MANES_16G010700		Molecular Function: transporter activity (GO:0005215);; Cellular Component: integral component of membrane (GO:0016021);; Biological Process: carbohydrate transmembrane transport (GO:0034219);;	MANES_15G145700		--	MANES_07G010200		Cellular Component: chloroplast inner membrane (GO:0009706);; Cellular Component: integral component of membrane (GO:0016021);;	MANES_13G045000	Cellular Component: integral component of membrane (GO:0016021);;		MANES_03G081900		Molecular Function: calcium:proton antiporter activity (GO:0015369);; Cellular Component: integral component of membrane (GO:0016021);; Biological Process: calcium ion transmembrane transport (GO:0070588);;	MANES_06G000800		Molecular Function: glutamate decarboxylase activity (GO:0004351);; Biological Process: glutamate metabolic process (GO:0006536);; Cellular Component: plasmodesma (GO:0009506);; Molecular Function: pyridoxal phosphate binding (GO:0030170);;	MANES_09G075400		Molecular Function: nucleotide binding (GO:0000166);; Molecular Function: nucleic acid binding (GO:0003676);; Cellular Component: viral nucleocapsid (GO:0019013);; Cellular Component: intracellular ribonucleoprotein complex (GO:0030529);;
	MANES_07G085800		Molecular Function: N-acetyltransferase activity (GO:0008080);; Molecular Function: tyramine N-feruloyltransferase activity (GO:0050366);;	MANES_13G136800		Cellular Component: nucleus (GO:0005634);; Biological Process: regulation of transcription, DNA-templated (GO:0006355);; Molecular Function: sequence-specific DNA binding (GO:0043565);;	MANES_05G104700		Molecular Function: iron ion binding (GO:0005506);; Cellular Component: integral component of membrane (GO:0016021);; Molecular Function: alkane 1-monooxygenase activity (GO:0018685);; Molecular Function: heme binding (GO:0020037);; Biological Process: oxidation-reduction process (GO:0055114);; Molecular Function: aromatase activity (GO:0070330);; Biological Process: sporopollenin biosynthetic pr…	MANES_18G077200		--	MANES_06G143900	Molecular Function: 4-hydroxy-tetrahydrodipicolinate reductase (GO:0008839);; Biological Process: lysine biosynthetic process via diaminopimelate (GO:0009089);; Cellular Component: chloroplast stroma (GO:0009570);; Biological Process: photosynthesis, light reaction (GO:0019684);; Biological Process: diaminopimelate biosynthetic process (GO:0019877);; Biological Process: oxidation-reduction proces…		MANES_08G109500		Cellular Component: endosome (GO:0005768);; Cellular Component: trans-Golgi network (GO:0005802);; Biological Process: Golgi organization (GO:0007030);; Biological Process: protein secretion (GO:0009306);; Biological Process: unidimensional cell growth (GO:0009826);; Biological Process: vesicle-mediated transport (GO:0016192);; Cellular Component: integral component of Golgi membrane (GO:0030173)…	MANES_09G060400		Molecular Function: metal ion binding (GO:0046872);;	MANES_01G125900		Cellular Component: integral component of membrane (GO:0016021);;
	MANES_17G065800		Cellular Component: cytoplasm (GO:0005737);; Molecular Function: S-adenosylmethionine-dependent methyltransferase activity (GO:0008757);; Cellular Component: integral component of membrane (GO:0016021);; Biological Process: methylation (GO:0032259);;	MANES_11G004300		--	MANES_01G152300		Biological Process: double-strand break repair via homologous recombination (GO:0000724);; Biological Process: DNA strand renaturation (GO:0000733);; Molecular Function: DNA binding (GO:0003677);; Molecular Function: ATP binding (GO:0005524);; Cellular Component: nucleus (GO:0005634);; Cellular Component: chromosome (GO:0005694);; Cellular Component: cytoplasm (GO:0005737);; Molecular Function: f…	MANES_14G132100		--	MANES_17G042100	--		MANES_14G029100		Biological Process: drug transmembrane transport (GO:0006855);; Molecular Function: drug transmembrane transporter activity (GO:0015238);; Molecular Function: antiporter activity (GO:0015297);; Cellular Component: integral component of membrane (GO:0016021);;	MANES_17G120300		Molecular Function: oxidoreductase activity, acting on iron-sulfur proteins as donors (GO:0016730);; Biological Process: oxidation-reduction process (GO:0055114);;	MANES_02G224900		Molecular Function: DNA binding (GO:0003677);; Molecular Function: protein dimerization activity (GO:0046983);;
	MANES_02G175100		Cellular Component: Golgi apparatus (GO:0005794);; Cellular Component: integral component of membrane (GO:0016021);; Molecular Function: O-acetyltransferase activity (GO:0016413);; Biological Process: cell wall organization or biogenesis (GO:0071554);;	MANES_01G043700		Biological Process: lignin biosynthetic process (GO:0009809);; Biological Process: methylation (GO:0032259);; Molecular Function: protein dimerization activity (GO:0046983);; Molecular Function: caffeate O-methyltransferase activity (GO:0047763);;	MANES_S050000		--	MANES_08G096900		--	MANES_05G145300	--		MANES_10G143900		Molecular Function: transporter activity (GO:0005215);; Cellular Component: mitochondrial inner membrane (GO:0005743);; Cellular Component: integral component of membrane (GO:0016021);; Biological Process: transmembrane transport (GO:0055085);;	MANES_14G010300		Molecular Function: thiosulfate sulfurtransferase activity (GO:0004792);;	MANES_01G220500		--
	MANES_15G167800		Molecular Function: serine-type endopeptidase activity (GO:0004252);; Biological Process: proteolysis (GO:0006508);; Molecular Function: 2-alkenal reductase [NAD(P)] activity (GO:0032440);; Biological Process: oxidation-reduction process (GO:0055114);;	MANES_01G176400		Molecular Function: ATP binding (GO:0005524);; Biological Process: terpenoid biosynthetic process (GO:0016114);; Biological Process: phosphorylation (GO:0016310);; Molecular Function: 4-(cytidine 5'-diphospho)-2-C-methyl-D-erythritol kinase activity (GO:0050515);;	MANES_15G016400		Cellular Component: plasma membrane (GO:0005886);; Cellular Component: integral component of membrane (GO:0016021);;	MANES_05G076100		Molecular Function: thiamine-phosphate diphosphorylase activity (GO:0004789);; Molecular Function: GTP binding (GO:0005525);; Biological Process: thiamine biosynthetic process (GO:0009228);; Biological Process: thylakoid membrane organization (GO:0010027);; Biological Process: vegetative to reproductive phase transition of meristem (GO:0010228);; Cellular Component: chloroplast membrane (GO:00319…	MANES_02G203000	Molecular Function: UDP-glucosyltransferase activity (GO:0035251);;		MANES_16G138400		Cellular Component: integral component of membrane (GO:0016021);;	MANES_04G165200		Molecular Function: calcium ion binding (GO:0005509);; Molecular Function: calcium-dependent phospholipid binding (GO:0005544);; Biological Process: response to osmotic stress (GO:0006970);; Cellular Component: plasmodesma (GO:0009506);; Biological Process: response to abscisic acid (GO:0009737);;	MANES_08G129200		Molecular Function: DNA binding (GO:0003677);; Cellular Component: spindle pole body (GO:0005816);; Biological Process: nuclear pore organization (GO:0006999);; Cellular Component: integral component of membrane (GO:0016021);; Molecular Function: structural constituent of nuclear pore (GO:0017056);; Biological Process: spindle pole body duplication (GO:0030474);; Cellular Component: nuclear pore …
	MANES_02G178700		Cellular Component: nucleus (GO:0005634);; Cellular Component: cytosol (GO:0005829);; Biological Process: starch catabolic process (GO:0005983);; Biological Process: sucrose biosynthetic process (GO:0005986);; Biological Process: response to abscisic acid (GO:0009737);; Biological Process: response to fructose (GO:0009750);; Biological Process: photosynthesis (GO:0015979);; Biological Process: de…	MANES_10G047600		Molecular Function: adenosine kinase activity (GO:0004001);; Biological Process: purine ribonucleoside salvage (GO:0006166);; Biological Process: AMP biosynthetic process (GO:0006167);; Biological Process: phosphorylation (GO:0016310);;	MANES_14G021900		Cellular Component: cytoplasm (GO:0005737);; Biological Process: metal ion transport (GO:0030001);; Molecular Function: transition metal ion binding (GO:0046914);; Biological Process: cellular transition metal ion homeostasis (GO:0046916);;	MANES_13G154900		Molecular Function: serine C-palmitoyltransferase activity (GO:0004758);; Molecular Function: transaminase activity (GO:0008483);; Biological Process: biosynthetic process (GO:0009058);; Cellular Component: integral component of membrane (GO:0016021);; Molecular Function: pyridoxal phosphate binding (GO:0030170);;	MANES_14G018100	Molecular Function: metalloendopeptidase activity (GO:0004222);; Molecular Function: ATP binding (GO:0005524);; Biological Process: proteolysis (GO:0006508);; Molecular Function: microtubule-severing ATPase activity (GO:0008568);; Cellular Component: membrane (GO:0016020);; Biological Process: cell division (GO:0051301);;		MANES_10G012400		Molecular Function: nucleotide binding (GO:0000166);; Molecular Function: protein kinase activity (GO:0004672);; Cellular Component: membrane (GO:0016020);; Biological Process: phosphorylation (GO:0016310);;	MANES_03G172200		Molecular Function: calcium-transporting ATPase activity (GO:0005388);; Molecular Function: ATP binding (GO:0005524);; Cellular Component: integral component of membrane (GO:0016021);; Molecular Function: metal ion binding (GO:0046872);; Biological Process: calcium ion transmembrane transport (GO:0070588);;	MANES_S099400		Cellular Component: intracellular (GO:0005622);; Molecular Function: zinc ion binding (GO:0008270);;
	MANES_13G001400		Cellular Component: spindle pole (GO:0000922);; Cellular Component: equatorial microtubule organizing center (GO:0000923);; Molecular Function: structural constituent of cytoskeleton (GO:0005200);; Cellular Component: centrosome (GO:0005813);; Cellular Component: spindle pole body (GO:0005816);; Cellular Component: microtubule (GO:0005874);; Biological Process: meiotic cell cycle (GO:0007126);; C…	MANES_15G070200		Molecular Function: hydrolase activity, acting on ester bonds (GO:0016788);;	MANES_11G045600		Cellular Component: membrane (GO:0016020);;	MANES_10G020600		--	MANES_09G172400	Molecular Function: nucleotide binding (GO:0000166);;		MANES_18G058600		--	MANES_08G080800		Molecular Function: copper ion binding (GO:0005507);; Biological Process: lignin biosynthetic process (GO:0009809);; Molecular Function: oxidoreductase activity, oxidizing metal ions (GO:0016722);; Biological Process: lignin catabolic process (GO:0046274);; Cellular Component: apoplast (GO:0048046);; Molecular Function: hydroquinone:oxygen oxidoreductase activity (GO:0052716);; Biological Process…	MANES_08G077300		--
	MANES_12G078500		Biological Process: polysaccharide catabolic process (GO:0000272);; Cellular Component: chloroplast (GO:0009507);; Molecular Function: beta-amylase activity (GO:0016161);;	MANES_08G058400		Biological Process: metabolic process (GO:0008152);; Molecular Function: hydrolase activity (GO:0016787);;	MANES_17G102000		Molecular Function: transcription factor activity, sequence-specific DNA binding (GO:0003700);; Biological Process: regulation of transcription, DNA-templated (GO:0006355);; Molecular Function: sequence-specific DNA binding (GO:0043565);;	MANES_06G152800		Molecular Function: ATP binding (GO:0005524);; Biological Process: protein folding (GO:0006457);; Biological Process: response to stress (GO:0006950);; Molecular Function: unfolded protein binding (GO:0051082);;	MANES_05G033500	Molecular Function: inorganic phosphate transmembrane transporter activity (GO:0005315);; Cellular Component: chloroplast inner membrane (GO:0009706);; Biological Process: xanthophyll cycle (GO:0010028);; Molecular Function: L-ascorbic acid transporter activity (GO:0015229);; Biological Process: L-ascorbic acid transport (GO:0015882);; Cellular Component: integral component of membrane (GO:001602…		MANES_15G005900		Molecular Function: GTP binding (GO:0005525);; Cellular Component: endoplasmic reticulum (GO:0005783);; Cellular Component: Golgi apparatus (GO:0005794);; Biological Process: intracellular protein transport (GO:0006886);; Biological Process: vesicle-mediated transport (GO:0016192);;	MANES_07G048500		Cellular Component: cytosol (GO:0005829);; Molecular Function: L-galactose dehydrogenase activity (GO:0010349);; Biological Process: L-ascorbic acid biosynthetic process (GO:0019853);; Molecular Function: pyridoxal 4-dehydrogenase activity (GO:0050235);; Biological Process: oxidation-reduction process (GO:0055114);;	MANES_01G049100		Molecular Function: zinc ion binding (GO:0008270);;
	MANES_07G114700		Cellular Component: integral component of membrane (GO:0016021);;	MANES_S072500		--	MANES_04G133900		Molecular Function: malate dehydrogenase (decarboxylating) (NAD+) activity (GO:0004471);; Molecular Function: malate dehydrogenase (decarboxylating) (NADP+) activity (GO:0004473);; Biological Process: malate metabolic process (GO:0006108);; Molecular Function: zinc ion binding (GO:0008270);; Cellular Component: chloroplast (GO:0009507);; Molecular Function: protein homodimerization activity (GO:0…	MANES_11G145000		Molecular Function: protein kinase activity (GO:0004672);; Molecular Function: ATP binding (GO:0005524);; Biological Process: protein phosphorylation (GO:0006468);; Cellular Component: integral component of membrane (GO:0016021);;	MANES_18G116500	Cellular Component: integral component of membrane (GO:0016021);;		MANES_06G148000		--	MANES_15G184900		Biological Process: protein transport (GO:0015031);; Cellular Component: integral component of membrane (GO:0016021);;	MANES_17G045500		Cellular Component: integral component of membrane (GO:0016021);;
	MANES_05G042600		Molecular Function: glyoxylate reductase activity (GO:0047964);; Molecular Function: NAD binding (GO:0051287);; Biological Process: oxidation-reduction process (GO:0055114);;	MANES_S097500		Molecular Function: hydrolase activity (GO:0016787);; Biological Process: phosphatidylinositol dephosphorylation (GO:0046856);;	MANES_13G095700		Molecular Function: 3-deoxy-7-phosphoheptulonate synthase activity (GO:0003849);; Biological Process: aromatic amino acid family biosynthetic process (GO:0009073);;	MANES_09G187100		--	MANES_05G004800	Molecular Function: kinase activity (GO:0016301);;		MANES_02G045900		Molecular Function: RNA binding (GO:0003723);; Molecular Function: structural constituent of ribosome (GO:0003735);; Biological Process: translation (GO:0006412);; Cellular Component: cytosolic large ribosomal subunit (GO:0022625);; Biological Process: ribosome biogenesis (GO:0042254);;	MANES_13G106700		Molecular Function: cytochrome-c oxidase activity (GO:0004129);; Cellular Component: mitochondrial respiratory chain complex IV (GO:0005751);; Biological Process: hydrogen ion transmembrane transport (GO:1902600);;	MANES_14G144800		--
	MANES_13G100700		Molecular Function: transporter activity (GO:0005215);; Cellular Component: plasma membrane (GO:0005886);; Cellular Component: integral component of membrane (GO:0016021);; Biological Process: transmembrane transport (GO:0055085);;	MANES_09G078600		Cellular Component: mitochondrial respiratory chain complex I (GO:0005747);; Cellular Component: integral component of membrane (GO:0016021);; Biological Process: mitochondrial respiratory chain complex I assembly (GO:0032981);;	MANES_05G208400		Cellular Component: integral component of membrane (GO:0016021);;	MANES_17G071200		Molecular Function: oxidoreductase activity, acting on single donors with incorporation of molecular oxygen, incorporation of two atoms of oxygen (GO:0016702);; Biological Process: oxidation-reduction process (GO:0055114);;	MANES_17G008000	Cellular Component: integral component of membrane (GO:0016021);;		MANES_15G084300		--	MANES_06G054800		Molecular Function: ferredoxin-NADP+ reductase activity (GO:0004324);; Biological Process: oxidation-reduction process (GO:0055114);;	Manihot_esculenta_newGene_3712		#N/A
	MANES_04G091700		Molecular Function: serine C-palmitoyltransferase activity (GO:0004758);; Biological Process: biosynthetic process (GO:0009058);; Cellular Component: integral component of membrane (GO:0016021);; Molecular Function: pyridoxal phosphate binding (GO:0030170);;	MANES_08G039300		Molecular Function: structural constituent of ribosome (GO:0003735);; Cellular Component: ribosome (GO:0005840);; Biological Process: translation (GO:0006412);;	MANES_08G049000		Molecular Function: guanylate kinase activity (GO:0004385);; Biological Process: phosphorylation (GO:0016310);; Biological Process: GMP metabolic process (GO:0046037);; Biological Process: GDP metabolic process (GO:0046710);;	MANES_09G161100		Molecular Function: 3-dehydroquinate dehydratase activity (GO:0003855);; Molecular Function: shikimate 3-dehydrogenase (NADP+) activity (GO:0004764);; Biological Process: shikimate metabolic process (GO:0019632);; Molecular Function: NADP binding (GO:0050661);; Biological Process: oxidation-reduction process (GO:0055114);;	MANES_06G168100	--		MANES_15G147000		--	MANES_05G055600		Molecular Function: electron carrier activity (GO:0009055);; Cellular Component: integral component of membrane (GO:0016021);;	MANES_12G051400		Molecular Function: ubiquitin-protein transferase activity (GO:0004842);; Biological Process: protein ubiquitination (GO:0016567);; Molecular Function: ligase activity (GO:0016874);;
	MANES_13G087100		Cellular Component: plasma membrane (GO:0005886);; Cellular Component: chloroplast thylakoid membrane (GO:0009535);; Biological Process: NADH dehydrogenase complex (plastoquinone) assembly (GO:0010258);; Molecular Function: oxidoreductase activity, acting on NAD(P)H, quinone or similar compound as acceptor (GO:0016655);; Biological Process: oxidation-reduction process (GO:0055114);;	MANES_15G104300		Molecular Function: binding (GO:0005488);; Biological Process: metabolic process (GO:0008152);; Biological Process: cellular process (GO:0009987);; Molecular Function: oxidoreductase activity (GO:0016491);; Biological Process: response to stimulus (GO:0050896);;	MANES_16G025400		Molecular Function: structural molecule activity (GO:0005198);; Biological Process: intracellular protein transport (GO:0006886);; Biological Process: vesicle-mediated transport (GO:0016192);; Cellular Component: clathrin coat of trans-Golgi network vesicle (GO:0030130);; Cellular Component: clathrin coat of coated pit (GO:0030132);;	MANES_01G200100		--	MANES_09G168500	Biological Process: ubiquitin-dependent protein catabolic process (GO:0006511);; Molecular Function: ubiquitin protein ligase binding (GO:0031625);;		MANES_15G179700		Molecular Function: mannose-1-phosphate guanylyltransferase activity (GO:0004475);; Biological Process: biosynthetic process (GO:0009058);;	MANES_04G088800		--	MANES_05G155900		Molecular Function: transporter activity (GO:0005215);; Cellular Component: intracellular (GO:0005622);; Biological Process: transport (GO:0006810);; Cellular Component: integral component of membrane (GO:0016021);;
	MANES_17G069100		--	MANES_01G130700		Molecular Function: L-aspartate:2-oxoglutarate aminotransferase activity (GO:0004069);; Molecular Function: copper ion binding (GO:0005507);; Cellular Component: mitochondrion (GO:0005739);; Biological Process: cellular amino acid metabolic process (GO:0006520);; Biological Process: biosynthetic process (GO:0009058);; Molecular Function: pyridoxal phosphate binding (GO:0030170);; Molecular Functi…	MANES_01G121300		Molecular Function: ubiquitin-protein transferase activity (GO:0004842);; Biological Process: protein ubiquitination (GO:0016567);; Molecular Function: ligase activity (GO:0016874);;	MANES_18G121800		Cellular Component: mitochondrion (GO:0005739);; Biological Process: cell redox homeostasis (GO:0045454);; Molecular Function: cobalt ion binding (GO:0050897);;	MANES_11G075100	Cellular Component: nucleus (GO:0005634);; Cellular Component: endoplasmic reticulum (GO:0005783);; Biological Process: response to gravity (GO:0009629);; Cellular Component: plant-type vacuole membrane (GO:0009705);; Biological Process: flavonoid biosynthetic process (GO:0009813);; Biological Process: auxin polar transport (GO:0009926);; Biological Process: response to UV-B (GO:0010224);; Molecu…		MANES_S040300		Molecular Function: protein serine/threonine kinase activity (GO:0004674);; Molecular Function: non-membrane spanning protein tyrosine kinase activity (GO:0004715);; Molecular Function: ATP binding (GO:0005524);; Cellular Component: integral component of membrane (GO:0016021);; Biological Process: peptidyl-tyrosine phosphorylation (GO:0018108);; Biological Process: recognition of pollen (GO:00485…	MANES_09G160900		Molecular Function: 3-dehydroquinate dehydratase activity (GO:0003855);; Molecular Function: shikimate 3-dehydrogenase (NADP+) activity (GO:0004764);; Biological Process: oxidation-reduction process (GO:0055114);;	MANES_16G062100		Cellular Component: spindle (GO:0005819);; Cellular Component: microtubule (GO:0005874);; Biological Process: intracellular protein transport (GO:0006886);; Molecular Function: microtubule binding (GO:0008017);; Cellular Component: plasmodesma (GO:0009506);; Cellular Component: phragmoplast (GO:0009524);; Cellular Component: preprophase band (GO:0009574);; Biological Process: cell plate formation…
	MANES_02G157000		--	MANES_07G125700		Molecular Function: structural constituent of ribosome (GO:0003735);; Cellular Component: vacuolar membrane (GO:0005774);; Cellular Component: peroxisome (GO:0005777);; Biological Process: translation (GO:0006412);; Cellular Component: integral component of membrane (GO:0016021);; Biological Process: NAD transport (GO:0043132);; Biological Process: regulation of peroxisome size (GO:0044375);;	MANES_02G072000		--	MANES_03G193100		Molecular Function: oxidoreductase activity (GO:0016491);;	MANES_09G099000	Cellular Component: plasma membrane (GO:0005886);; Biological Process: response to stress (GO:0006950);; Cellular Component: plasmodesma (GO:0009506);; Molecular Function: hydrolase activity (GO:0016787);;		MANES_01G023200		Cellular Component: phosphopyruvate hydratase complex (GO:0000015);; Molecular Function: magnesium ion binding (GO:0000287);; Molecular Function: phosphopyruvate hydratase activity (GO:0004634);; Biological Process: glycolytic process (GO:0006096);; Cellular Component: chloroplast stroma (GO:0009570);; Biological Process: response to cytokinin (GO:0009735);; Biological Process: trichome morphogen…	MANES_12G062400		#N/A	MANES_02G029100		--
	MANES_13G009400		Molecular Function: DNA binding (GO:0003677);; Cellular Component: nucleus (GO:0005634);;	MANES_02G107100		Molecular Function: jasmonate O-methyltransferase activity (GO:0030795);; Biological Process: methylation (GO:0032259);;	MANES_05G170500		--	MANES_11G079100		--	MANES_15G186300	Molecular Function: DNA binding (GO:0003677);; Molecular Function: protein dimerization activity (GO:0046983);;		MANES_05G002100		Biological Process: protein folding (GO:0006457);; Molecular Function: unfolded protein binding (GO:0051082);;	MANES_13G133000		--	MANES_17G057700		Molecular Function: protein serine/threonine kinase activity (GO:0004674);; Molecular Function: ATP binding (GO:0005524);; Biological Process: protein phosphorylation (GO:0006468);; Cellular Component: integral component of membrane (GO:0016021);;
	MANES_01G238300		Molecular Function: DNA binding (GO:0003677);; Cellular Component: nucleus (GO:0005634);; Biological Process: regulation of transcription, DNA-templated (GO:0006355);;	MANES_09G108000		Cellular Component: integral component of membrane (GO:0016021);; Molecular Function: transferase activity, transferring glycosyl groups (GO:0016757);;	MANES_03G046800		Molecular Function: ferrochelatase activity (GO:0004325);; Cellular Component: mitochondrion (GO:0005739);; Biological Process: heme biosynthetic process (GO:0006783);; Cellular Component: chloroplast (GO:0009507);; Cellular Component: integral component of membrane (GO:0016021);;	Manihot_esculenta_newGene_4370		#N/A	MANES_13G052400	Molecular Function: ubiquitin-protein transferase activity (GO:0004842);; Cellular Component: nucleus (GO:0005634);; Cellular Component: cytoplasm (GO:0005737);; Biological Process: protein ubiquitination (GO:0016567);;		MANES_03G083500		Molecular Function: beta-carotene 15,15'-monooxygenase activity (GO:0003834);; Biological Process: oxidation-reduction process (GO:0055114);;	MANES_02G133800		--	MANES_15G014400		Molecular Function: DNA binding (GO:0003677);; Cellular Component: nucleus (GO:0005634);; Biological Process: transcription, DNA-templated (GO:0006351);; Biological Process: cell cycle (GO:0007049);; Cellular Component: transcriptional repressor complex (GO:0017053);;
	MANES_02G135500		Molecular Function: ubiquitin-protein transferase activity (GO:0004842);; Biological Process: protein ubiquitination (GO:0016567);; Cellular Component: Cul3-RING ubiquitin ligase complex (GO:0031463);;	MANES_02G081500		Biological Process: sucrose metabolic process (GO:0005985);; Molecular Function: sucrose synthase activity (GO:0016157);;	MANES_15G008000		Biological Process: defense response (GO:0006952);; Biological Process: response to biotic stimulus (GO:0009607);;	MANES_06G124400		--	MANES_15G073200	Cellular Component: cytoplasm (GO:0005737);; Biological Process: protein ubiquitination (GO:0016567);; Molecular Function: ubiquitin protein ligase binding (GO:0031625);; Molecular Function: ubiquitin protein ligase activity (GO:0061630);;		MANES_06G113100		Molecular Function: transcription cofactor activity (GO:0003712);; Molecular Function: histone acetyltransferase activity (GO:0004402);; Cellular Component: nucleus (GO:0005634);; Biological Process: regulation of transcription, DNA-templated (GO:0006355);; Molecular Function: zinc ion binding (GO:0008270);; Biological Process: histone acetylation (GO:0016573);;	MANES_01G266700		Biological Process: carbohydrate metabolic process (GO:0005975);; Cellular Component: integral component of membrane (GO:0016021);; Molecular Function: racemase and epimerase activity, acting on carbohydrates and derivatives (GO:0016857);; Molecular Function: coenzyme binding (GO:0050662);;	MANES_05G129900		Cellular Component: membrane (GO:0016020);;
	MANES_08G003800		--	MANES_14G140700		Molecular Function: RNA binding (GO:0003723);; Molecular Function: structural constituent of ribosome (GO:0003735);; Biological Process: translation (GO:0006412);; Cellular Component: cytosolic large ribosomal subunit (GO:0022625);;	MANES_01G220400		Biological Process: response to stress (GO:0006950);;	MANES_06G026300		Cellular Component: chloroplast (GO:0009507);; Cellular Component: plant-type vacuole membrane (GO:0009705);; Molecular Function: malate transmembrane transporter activity (GO:0015140);; Cellular Component: integral component of membrane (GO:0016021);; Biological Process: malate transmembrane transport (GO:0071423);;	MANES_11G069800	Molecular Function: oxidoreductase activity (GO:0016491);; Biological Process: oxidation-reduction process (GO:0055114);;		MANES_06G050300		--	MANES_13G091100		Molecular Function: inositol-3-phosphate synthase activity (GO:0004512);; Cellular Component: cytoplasm (GO:0005737);; Biological Process: inositol biosynthetic process (GO:0006021);; Biological Process: phospholipid biosynthetic process (GO:0008654);;	MANES_11G144300		Cellular Component: nucleus (GO:0005634);; Molecular Function: ligase activity (GO:0016874);;
	MANES_13G075400		Cellular Component: plasma membrane (GO:0005886);;	MANES_06G060400		Molecular Function: L-glutamate transmembrane transporter activity (GO:0005313);; Cellular Component: integral component of plasma membrane (GO:0005887);; Molecular Function: L-lysine transmembrane transporter activity (GO:0015189);; Molecular Function: antiporter activity (GO:0015297);; Biological Process: L-arginine import (GO:0043091);; Biological Process: L-glutamate import (GO:0051938);; Bio…	MANES_S048200		Biological Process: activation of MAPKK activity (GO:0000186);; Molecular Function: MAP kinase kinase kinase activity (GO:0004709);; Molecular Function: ATP binding (GO:0005524);; Cellular Component: intracellular (GO:0005622);;	MANES_07G129600		Cellular Component: nucleus (GO:0005634);; Biological Process: entrainment of circadian clock (GO:0009649);; Biological Process: regulation of flower development (GO:0009909);; Biological Process: red or far-red light signaling pathway (GO:0010017);; Biological Process: response to red light (GO:0010114);; Biological Process: positive regulation of circadian rhythm (GO:0042753);; Molecular Functi…	MANES_13G058300	--		MANES_06G159400		Molecular Function: iron ion binding (GO:0005506);; Cellular Component: cytoplasm (GO:0005737);; Biological Process: glutamate biosynthetic process (GO:0006537);; Molecular Function: FMN binding (GO:0010181);; Molecular Function: glutamate synthase (NADH) activity (GO:0016040);; Biological Process: ammonia assimilation cycle (GO:0019676);; Molecular Function: flavin adenine dinucleotide binding (…	MANES_05G065000		Molecular Function: iron ion binding (GO:0005506);; Cellular Component: integral component of membrane (GO:0016021);; Molecular Function: heme binding (GO:0020037);; Biological Process: secondary metabolite biosynthetic process (GO:0044550);; Molecular Function: hydroxyphenylacetonitrile 2-monooxygenase activity (GO:0047085);; Molecular Function: 4-hydroxyphenylacetaldehyde oxime monooxygenase ac…	MANES_03G039600		--
	MANES_11G076200		Cellular Component: chloroplast (GO:0009507);; Biological Process: cytochrome b6f complex assembly (GO:0010190);; Cellular Component: integral component of membrane (GO:0016021);;	MANES_05G115800		Cellular Component: endoplasmic reticulum (GO:0005783);; Cellular Component: integral component of membrane (GO:0016021);; Biological Process: ceramide biosynthetic process (GO:0046513);; Molecular Function: sphingosine N-acyltransferase activity (GO:0050291);;	MANES_12G008700		Molecular Function: transcription factor activity, sequence-specific DNA binding (GO:0003700);; Biological Process: regulation of transcription, DNA-templated (GO:0006355);; Molecular Function: sequence-specific DNA binding (GO:0043565);;	MANES_18G052400		--	MANES_02G085200	Biological Process: tRNA wobble uridine modification (GO:0002098);; Molecular Function: oxidoreductase activity (GO:0016491);; Molecular Function: flavin adenine dinucleotide binding (GO:0050660);; Biological Process: oxidation-reduction process (GO:0055114);;		MANES_05G031200		Biological Process: MAPK cascade (GO:0000165);; Molecular Function: MAP kinase activity (GO:0004707);; Molecular Function: ATP binding (GO:0005524);; Cellular Component: intracellular (GO:0005622);;	MANES_14G116200		--	MANES_01G009000		Biological Process: autophagosome assembly (GO:0000045);; Biological Process: autophagy of mitochondrion (GO:0000422);; Molecular Function: cysteine-type endopeptidase activity (GO:0004197);; Cellular Component: cytosol (GO:0005829);; Biological Process: C-terminal protein lipidation (GO:0006501);; Biological Process: protein targeting to membrane (GO:0006612);; Biological Process: protein proces…
	MANES_S050700		Cellular Component: nucleus (GO:0005634);; Cellular Component: integral component of membrane (GO:0016021);; Biological Process: single-organism process (GO:0044699);;	MANES_17G105800		Cellular Component: mitochondrial inner membrane (GO:0005743);; Biological Process: mitochondrial pyruvate transport (GO:0006850);; Cellular Component: integral component of membrane (GO:0016021);;	MANES_09G020400		Molecular Function: ATP binding (GO:0005524);; Cellular Component: vacuolar membrane (GO:0005774);; Biological Process: lipid transport (GO:0006869);; Cellular Component: integral component of membrane (GO:0016021);; Molecular Function: ATPase activity, coupled to transmembrane movement of substances (GO:0042626);; Biological Process: transmembrane transport (GO:0055085);;	MANES_04G022600		--	MANES_S022000	Cellular Component: cytoplasm (GO:0005737);; Biological Process: metal ion transport (GO:0030001);; Molecular Function: transition metal ion binding (GO:0046914);; Biological Process: cellular transition metal ion homeostasis (GO:0046916);;		MANES_03G158000		Molecular Function: calcium ion binding (GO:0005509);; Molecular Function: zinc ion binding (GO:0008270);;	MANES_03G014900		--	Manihot_esculenta_newGene_741		#N/A
	MANES_14G058400		Biological Process: leaf development (GO:0048366);;	MANES_01G269100		Cellular Component: endoplasmic reticulum (GO:0005783);; Biological Process: cellular response to phosphate starvation (GO:0016036);;	MANES_03G060600		Biological Process: activation of MAPKK activity (GO:0000186);; Molecular Function: MAP kinase kinase kinase activity (GO:0004709);; Molecular Function: ATP binding (GO:0005524);; Cellular Component: intracellular (GO:0005622);; Cellular Component: plasma membrane (GO:0005886);; Cellular Component: integral component of membrane (GO:0016021);; Molecular Function: 2-alkenal reductase [NAD(P)] acti…	MANES_14G061300		Biological Process: response to stress (GO:0006950);; Cellular Component: integral component of membrane (GO:0016021);;	MANES_17G105300	Biological Process: obsolete protein import into nucleus, docking (GO:0000059);; Biological Process: nuclear pore organization (GO:0006999);; Molecular Function: structural constituent of nuclear pore (GO:0017056);; Cellular Component: nuclear pore inner ring (GO:0044611);;		MANES_04G046800		--	MANES_S110700		--	MANES_10G132300		--
	MANES_17G059900		Molecular Function: DNA clamp loader activity (GO:0003689);; Molecular Function: DNA-directed DNA polymerase activity (GO:0003887);; Molecular Function: ATP binding (GO:0005524);; Cellular Component: DNA replication factor C complex (GO:0005663);; Biological Process: DNA-dependent DNA replication (GO:0006261);; Cellular Component: DNA polymerase III complex (GO:0009360);; Biological Process: DNA …	Manihot_esculenta_newGene_9703		Molecular Function: translation elongation factor activity (GO:0003746);; Cellular Component: eukaryotic translation elongation factor 1 complex (GO:0005853);; Biological Process: translational elongation (GO:0006414);;	MANES_09G144100		Molecular Function: DNA binding (GO:0003677);; Cellular Component: nucleus (GO:0005634);; Biological Process: regulation of transcription, DNA-templated (GO:0006355);;	MANES_14G149300		--	MANES_18G029100	--		MANES_11G134200		--	MANES_17G074300		Molecular Function: DNA binding (GO:0003677);; Cellular Component: nucleus (GO:0005634);; Biological Process: regulation of transcription, DNA-templated (GO:0006355);; Biological Process: auxin-activated signaling pathway (GO:0009734);; Biological Process: flower development (GO:0009908);; Molecular Function: hydrolase activity (GO:0016787);;	MANES_16G007200		Biological Process: tRNA processing (GO:0008033);; Molecular Function: transferase activity (GO:0016740);;
	MANES_07G100200		Molecular Function: peptide alpha-N-acetyltransferase activity (GO:0004596);; Biological Process: N-terminal protein amino acid acetylation (GO:0006474);; Cellular Component: protein acetyltransferase complex (GO:0031248);;	MANES_18G078800		Biological Process: response to oxidative stress (GO:0006979);; Cellular Component: integral component of membrane (GO:0016021);; Molecular Function: L-ascorbate peroxidase activity (GO:0016688);; Molecular Function: heme binding (GO:0020037);; Biological Process: oxidation-reduction process (GO:0055114);; Biological Process: cellular oxidant detoxification (GO:0098869);;	MANES_15G041000		--	MANES_16G040000		Biological Process: lipoate biosynthetic process (GO:0009107);; Biological Process: protein lipoylation (GO:0009249);; Cellular Component: chloroplast (GO:0009507);; Biological Process: photosynthesis (GO:0015979);; Molecular Function: lipoate synthase activity (GO:0016992);; Molecular Function: 4 iron, 4 sulfur cluster binding (GO:0051539);;	MANES_16G058400	Biological Process: protein peptidyl-prolyl isomerization (GO:0000413);; Molecular Function: peptidyl-prolyl cis-trans isomerase activity (GO:0003755);; Molecular Function: FK506 binding (GO:0005528);; Cellular Component: endoplasmic reticulum membrane (GO:0005789);; Cellular Component: chloroplast (GO:0009507);; Cellular Component: thylakoid lumen (GO:0031977);; Biological Process: chaperone-med…		MANES_06G176700		Biological Process: glucose metabolic process (GO:0006006);; Molecular Function: oxidoreductase activity, acting on the aldehyde or oxo group of donors, NAD or NADP as acceptor (GO:0016620);; Molecular Function: NADP binding (GO:0050661);; Molecular Function: NAD binding (GO:0051287);; Biological Process: oxidation-reduction process (GO:0055114);;	MANES_15G087900		--	MANES_13G073400		Molecular Function: nucleotide binding (GO:0000166);; Molecular Function: RNA binding (GO:0003723);;
	MANES_18G104300		Molecular Function: calcium ion binding (GO:0005509);; Molecular Function: calcium-dependent phospholipid binding (GO:0005544);; Cellular Component: plasma membrane (GO:0005886);; Cellular Component: plasmodesma (GO:0009506);; Cellular Component: chloroplast (GO:0009507);; Cellular Component: integral component of membrane (GO:0016021);; Molecular Function: transferase activity, transferring glyc…	MANES_03G100800		--	MANES_06G062400		--	MANES_15G028800		Molecular Function: protein serine/threonine kinase activity (GO:0004674);; Molecular Function: ATP binding (GO:0005524);; Cellular Component: cytosol (GO:0005829);; Biological Process: protein phosphorylation (GO:0006468);; Biological Process: intracellular signal transduction (GO:0035556);;	MANES_17G025500	--		MANES_07G140100		Cellular Component: vacuole (GO:0005773);; Biological Process: carbohydrate metabolic process (GO:0005975);; Cellular Component: plant-type cell wall (GO:0009505);; Molecular Function: raffinose alpha-galactosidase activity (GO:0052692);;	MANES_02G136700		Molecular Function: transcription factor activity, sequence-specific DNA binding (GO:0003700);; Cellular Component: nucleus (GO:0005634);; Biological Process: regulation of transcription, DNA-templated (GO:0006355);; Molecular Function: sequence-specific DNA binding (GO:0043565);;	MANES_06G048400		Cellular Component: integral component of membrane (GO:0016021);;
	MANES_08G132900		Molecular Function: ribose-5-phosphate isomerase activity (GO:0004751);; Biological Process: pentose-phosphate shunt, non-oxidative branch (GO:0009052);; Cellular Component: chloroplast thylakoid membrane (GO:0009535);; Cellular Component: chloroplast stroma (GO:0009570);; Biological Process: response to cytokinin (GO:0009735);; Cellular Component: chloroplast envelope (GO:0009941);;	MANES_14G147200		--	MANES_01G093200		Molecular Function: DNA binding (GO:0003677);; Cellular Component: nucleus (GO:0005634);; Biological Process: regulation of transcription, DNA-templated (GO:0006355);;	MANES_06G029800		--	MANES_01G065700	--		MANES_16G120800		Biological Process: carbohydrate transport (GO:0008643);; Cellular Component: integral component of membrane (GO:0016021);;	MANES_01G193200		--	MANES_01G057100		Molecular Function: transcription factor activity, sequence-specific DNA binding (GO:0003700);; Biological Process: regulation of transcription, DNA-templated (GO:0006355);; Molecular Function: sequence-specific DNA binding (GO:0043565);;
	MANES_02G006800		--	MANES_04G064800		Cellular Component: cytosol (GO:0005829);; Biological Process: dephosphorylation (GO:0016311);; Molecular Function: phosphatase activity (GO:0016791);;	MANES_01G156900		Cellular Component: membrane (GO:0016020);; Molecular Function: metal ion binding (GO:0046872);;	MANES_01G214700		Cellular Component: cell (GO:0005623);; Molecular Function: electron carrier activity (GO:0009055);; Molecular Function: protein disulfide oxidoreductase activity (GO:0015035);; Biological Process: cell redox homeostasis (GO:0045454);; Biological Process: oxidation-reduction process (GO:0055114);;	MANES_13G077500	Molecular Function: binding (GO:0005488);;		MANES_15G030700		Molecular Function: sugar:proton symporter activity (GO:0005351);; Molecular Function: glucose transmembrane transporter activity (GO:0005355);; Cellular Component: integral component of plasma membrane (GO:0005887);; Biological Process: proton transport (GO:0015992);; Molecular Function: 2-alkenal reductase [NAD(P)] activity (GO:0032440);; Biological Process: glucose import (GO:0046323);; Biolog…	MANES_08G156800		Cellular Component: cytosol (GO:0005829);; Biological Process: tubulin complex assembly (GO:0007021);; Biological Process: post-chaperonin tubulin folding pathway (GO:0007023);; Molecular Function: beta-tubulin binding (GO:0048487);;	MANES_05G043000		--
	MANES_01G146900		Cellular Component: integral component of membrane (GO:0016021);;	MANES_05G124300		Molecular Function: DNA binding (GO:0003677);; Cellular Component: nucleus (GO:0005634);;	MANES_13G082800		Molecular Function: cysteine desulfurase activity (GO:0031071);;	MANES_17G116600		Biological Process: starch catabolic process (GO:0005983);; Biological Process: protein dephosphorylation (GO:0006470);; Molecular Function: protein tyrosine/serine/threonine phosphatase activity (GO:0008138);; Cellular Component: chloroplast starch grain (GO:0009569);; Cellular Component: chloroplast stroma (GO:0009570);; Molecular Function: carbohydrate phosphatase activity (GO:0019203);;	MANES_05G067800	Molecular Function: inositol hexakisphosphate binding (GO:0000822);; Biological Process: auxin-activated signaling pathway (GO:0009734);; Molecular Function: auxin binding (GO:0010011);; Biological Process: pollen maturation (GO:0010152);; Biological Process: lateral root formation (GO:0010311);; Cellular Component: SCF ubiquitin ligase complex (GO:0019005);; Molecular Function: auxin receptor ac…		MANES_S032200		Cellular Component: integral component of membrane (GO:0016021);;	MANES_02G009500		Molecular Function: nucleoside diphosphate kinase activity (GO:0004550);; Molecular Function: ATP binding (GO:0005524);; Cellular Component: intracellular (GO:0005622);; Biological Process: nucleoside diphosphate phosphorylation (GO:0006165);; Biological Process: GTP biosynthetic process (GO:0006183);; Biological Process: UTP biosynthetic process (GO:0006228);; Biological Process: CTP biosyntheti…	MANES_03G019300		--
	MANES_09G103700		Molecular Function: calcium:proton antiporter activity (GO:0015369);; Cellular Component: integral component of membrane (GO:0016021);; Biological Process: calcium ion transmembrane transport (GO:0070588);;	MANES_06G135600		Molecular Function: copper ion binding (GO:0005507);; Molecular Function: L-ascorbate oxidase activity (GO:0008447);; Cellular Component: integral component of membrane (GO:0016021);; Biological Process: oxidation-reduction process (GO:0055114);;	MANES_16G029100		--	MANES_S086100		Cellular Component: membrane (GO:0016020);;	MANES_10G034800	Molecular Function: calcium ion binding (GO:0005509);; Cellular Component: chloroplast thylakoid membrane (GO:0009535);; Cellular Component: photosystem II oxygen evolving complex (GO:0009654);; Biological Process: photosynthesis (GO:0015979);; Cellular Component: extrinsic component of membrane (GO:0019898);;		MANES_01G270000		Cellular Component: Sec61 translocon complex (GO:0005784);; Biological Process: intracellular protein transport (GO:0006886);; Cellular Component: integral component of membrane (GO:0016021);;	MANES_18G067400		Molecular Function: DNA binding (GO:0003677);;	MANES_11G102700		#N/A
	MANES_13G023500		--	MANES_15G043600		Cellular Component: mitochondrion (GO:0005739);; Cellular Component: integral component of membrane (GO:0016021);;	MANES_03G003500		Molecular Function: ATP binding (GO:0005524);; Cellular Component: integral component of plasma membrane (GO:0005887);; Biological Process: ATP biosynthetic process (GO:0006754);; Molecular Function: hydrogen-exporting ATPase activity, phosphorylative mechanism (GO:0008553);; Cellular Component: intracellular membrane-bounded organelle (GO:0043231);; Molecular Function: metal ion binding (GO:0046…	MANES_03G096500		Molecular Function: DNA binding (GO:0003677);;	MANES_05G134500	Cellular Component: chloroplast (GO:0009507);;		MANES_04G003400		Molecular Function: electron carrier activity (GO:0009055);; Biological Process: electron transport chain (GO:0022900);; Molecular Function: metal ion binding (GO:0046872);; Molecular Function: 2 iron, 2 sulfur cluster binding (GO:0051537);;	MANES_S031600		Cellular Component: cytoplasm (GO:0005737);; Molecular Function: 3-deoxy-8-phosphooctulonate synthase activity (GO:0008676);; Biological Process: biosynthetic process (GO:0009058);;	MANES_02G124500		--
	MANES_03G197600		Biological Process: microtubule-based process (GO:0007017);; Cellular Component: dynein complex (GO:0030286);;	MANES_17G106700		--	MANES_02G018300		Molecular Function: iron ion binding (GO:0005506);; Biological Process: fatty acid biosynthetic process (GO:0006633);; Molecular Function: carotene beta-ring hydroxylase activity (GO:0010291);; Cellular Component: integral component of membrane (GO:0016021);; Biological Process: carotene metabolic process (GO:0016119);; Biological Process: xanthophyll biosynthetic process (GO:0016123);; Molecular…	MANES_12G017300		--	MANES_10G118900	Molecular Function: organic acid transmembrane transporter activity (GO:0005342);; Cellular Component: integral component of plasma membrane (GO:0005887);; Biological Process: organic acid transmembrane transport (GO:1903825);;		MANES_16G019100		Molecular Function: protein serine/threonine kinase activity (GO:0004674);; Molecular Function: ATP binding (GO:0005524);; Cellular Component: plasma membrane (GO:0005886);; Biological Process: protein phosphorylation (GO:0006468);; Biological Process: defense response (GO:0006952);; Cellular Component: plasmodesma (GO:0009506);; Cellular Component: integral component of membrane (GO:0016021);; M…	MANES_02G080600		Molecular Function: UTP:glucose-1-phosphate uridylyltransferase activity (GO:0003983);; Biological Process: UDP-glucose metabolic process (GO:0006011);;	MANES_16G068600		Cellular Component: membrane (GO:0016020);;
	MANES_02G031600		Molecular Function: protein kinase activity (GO:0004672);; Molecular Function: ATP binding (GO:0005524);; Biological Process: protein phosphorylation (GO:0006468);; Cellular Component: integral component of membrane (GO:0016021);; Molecular Function: 2-alkenal reductase [NAD(P)] activity (GO:0032440);; Biological Process: oxidation-reduction process (GO:0055114);;	MANES_01G008800		Molecular Function: methylenetetrahydrofolate reductase (NAD(P)H) activity (GO:0004489);; Cellular Component: cytosol (GO:0005829);; Biological Process: methionine biosynthetic process (GO:0009086);; Biological Process: tetrahydrofolate interconversion (GO:0035999);; Biological Process: oxidation-reduction process (GO:0055114);;	MANES_09G093300		Molecular Function: serine-type endopeptidase activity (GO:0004252);; Biological Process: proteolysis (GO:0006508);; Cellular Component: integral component of membrane (GO:0016021);;	MANES_02G080700		Molecular Function: DNA binding (GO:0003677);; Cellular Component: nucleus (GO:0005634);; Biological Process: regulation of transcription, DNA-templated (GO:0006355);;	MANES_12G103100	Molecular Function: cyclin-dependent protein serine/threonine kinase inhibitor activity (GO:0004861);; Cellular Component: nucleus (GO:0005634);; Biological Process: cell cycle arrest (GO:0007050);; Biological Process: negative regulation of protein serine/threonine kinase activity (GO:0071901);;		MANES_13G065700		Molecular Function: protein tyrosine phosphatase activity (GO:0004725);; Biological Process: peptidyl-tyrosine dephosphorylation (GO:0035335);;	MANES_08G029300		Molecular Function: serine-type carboxypeptidase activity (GO:0004185);; Biological Process: proteolysis (GO:0006508);; Molecular Function: dipeptidyl-peptidase activity (GO:0008239);;	MANES_15G182800		Cellular Component: nuclear heterochromatin (GO:0005720);; Biological Process: maintenance of DNA methylation (GO:0010216);; Biological Process: protein ubiquitination (GO:0016567);; Molecular Function: metal ion binding (GO:0046872);; Molecular Function: ubiquitin protein ligase activity (GO:0061630);; Biological Process: regulation of methylation-dependent chromatin silencing (GO:0090308);;
	MANES_05G089600		Cellular Component: plasma membrane (GO:0005886);; Cellular Component: integral component of membrane (GO:0016021);; Molecular Function: transmembrane transporter activity (GO:0022857);; Biological Process: transmembrane transport (GO:0055085);;	MANES_04G025800		Cellular Component: integral component of membrane (GO:0016021);;	MANES_09G051400		--	MANES_14G094100		--	MANES_02G110100	Molecular Function: zinc ion binding (GO:0008270);; Cellular Component: integral component of membrane (GO:0016021);;		MANES_06G156400		Biological Process: transcription, DNA-templated (GO:0006351);;	MANES_05G038300		--	MANES_15G056600		Cellular Component: endosome (GO:0005768);; Cellular Component: trans-Golgi network (GO:0005802);; Biological Process: carbohydrate metabolic process (GO:0005975);; Cellular Component: integral component of membrane (GO:0016021);; Molecular Function: racemase and epimerase activity, acting on carbohydrates and derivatives (GO:0016857);; Molecular Function: coenzyme binding (GO:0050662);;
	MANES_11G036500		Cellular Component: protein storage vacuole (GO:0000326);; Cellular Component: Golgi apparatus (GO:0005794);; Cellular Component: integral component of plasma membrane (GO:0005887);; Biological Process: water transport (GO:0006833);; Cellular Component: plant-type cell wall (GO:0009505);; Cellular Component: plasmodesma (GO:0009506);; Cellular Component: plant-type vacuole membrane (GO:0009705);;…	Manihot_esculenta_newGene_9504		#N/A	MANES_02G212800		Molecular Function: asparagine synthase (glutamine-hydrolyzing) activity (GO:0004066);; Cellular Component: cytosol (GO:0005829);; Biological Process: asparagine biosynthetic process (GO:0006529);; Biological Process: glutamine metabolic process (GO:0006541);; Biological Process: response to absence of light (GO:0009646);; Molecular Function: protein homodimerization activity (GO:0042803);;	MANES_S024800		Biological Process: protein polyubiquitination (GO:0000209);; Cellular Component: plasma membrane (GO:0005886);; Biological Process: positive regulation of abscisic acid-activated signaling pathway (GO:0009789);; Biological Process: protein ubiquitination involved in ubiquitin-dependent protein catabolic process (GO:0042787);; Biological Process: proteasome-mediated ubiquitin-dependent protein ca…	MANES_S009400	--		MANES_14G001600		Molecular Function: nucleotide binding (GO:0000166);; Molecular Function: copper-exporting ATPase activity (GO:0004008);; Molecular Function: copper ion binding (GO:0005507);; Cellular Component: integral component of plasma membrane (GO:0005887);; Cellular Component: intracellular membrane-bounded organelle (GO:0043231);; Biological Process: copper ion export (GO:0060003);;	MANES_12G094200		--	MANES_03G070400		--
	MANES_03G195900		--	MANES_07G075700		Biological Process: lignin biosynthetic process (GO:0009809);; Biological Process: methylation (GO:0032259);; Molecular Function: caffeoyl-CoA O-methyltransferase activity (GO:0042409);; Molecular Function: metal ion binding (GO:0046872);;	MANES_12G009900		Cellular Component: endoplasmic reticulum (GO:0005783);; Cellular Component: integral component of membrane (GO:0016021);;	MANES_03G093500		--	MANES_08G122800	Cellular Component: cytoplasm (GO:0005737);; Biological Process: metal ion transport (GO:0030001);; Molecular Function: transition metal ion binding (GO:0046914);; Biological Process: cellular transition metal ion homeostasis (GO:0046916);;		MANES_12G015500		Molecular Function: nucleotide binding (GO:0000166);; Cellular Component: membrane (GO:0016020);; Molecular Function: oxidoreductase activity (GO:0016491);; Biological Process: single-organism metabolic process (GO:0044710);; Molecular Function: coenzyme binding (GO:0050662);;	MANES_12G024000		--	MANES_04G097200		Molecular Function: magnesium ion transmembrane transporter activity (GO:0015095);; Biological Process: magnesium ion transport (GO:0015693);; Cellular Component: integral component of membrane (GO:0016021);; Biological Process: magnesium ion transmembrane transport (GO:1903830);;
	MANES_14G118700		Molecular Function: flavonol synthase activity (GO:0045431);; Molecular Function: metal ion binding (GO:0046872);; Biological Process: flavonol biosynthetic process (GO:0051555);; Biological Process: oxidation-reduction process (GO:0055114);;	MANES_15G159700		Molecular Function: voltage-gated chloride channel activity (GO:0005247);; Biological Process: chloride transport (GO:0006821);; Cellular Component: integral component of membrane (GO:0016021);; Biological Process: regulation of anion transmembrane transport (GO:1903959);;	MANES_04G101700		Cellular Component: cytosol (GO:0005829);; Biological Process: lignin biosynthetic process (GO:0009809);; Biological Process: positive regulation of flavonoid biosynthetic process (GO:0009963);; Biological Process: auxin homeostasis (GO:0010252);; Cellular Component: membrane (GO:0016020);; Molecular Function: shikimate O-hydroxycinnamoyltransferase activity (GO:0047172);; Molecular Function: qui…				MANES_02G079500	Molecular Function: oxidoreductase activity (GO:0016491);; Biological Process: oxidation-reduction process (GO:0055114);;		MANES_S074800		--	MANES_05G105200		--	MANES_09G056800		--
	MANES_15G138700		Biological Process: microtubule cytoskeleton organization (GO:0000226);; Biological Process: cytokinesis (GO:0000910);; Molecular Function: microtubule binding (GO:0008017);;	MANES_16G104000		--	MANES_01G061800		--				MANES_08G159200	Cellular Component: integral component of membrane (GO:0016021);;		MANES_13G025600		--	MANES_11G073600		Cellular Component: nuclear chromosome, telomeric region (GO:0000784);; Molecular Function: damaged DNA binding (GO:0003684);; Biological Process: double-strand break repair via nonhomologous end joining (GO:0006303);; Biological Process: protection from non-homologous end joining at telomere (GO:0031848);; Molecular Function: 5'-3' exodeoxyribonuclease activity (GO:0035312);; Biological Process:…	MANES_07G075600		--
	MANES_01G254300		Molecular Function: ferric-chelate reductase activity (GO:0000293);; Cellular Component: integral component of membrane (GO:0016021);; Molecular Function: NAD(P)H oxidase activity (GO:0016174);; Biological Process: oxidation-reduction process (GO:0055114);;	MANES_01G235500		Cellular Component: nucleus (GO:0005634);; Biological Process: regulation of transcription, DNA-templated (GO:0006355);; Biological Process: auxin-activated signaling pathway (GO:0009734);;	MANES_09G100800		Cellular Component: cytoplasm (GO:0005737);; Cellular Component: integral component of membrane (GO:0016021);;				MANES_09G174000	Molecular Function: protein serine/threonine phosphatase activity (GO:0004722);; Biological Process: protein dephosphorylation (GO:0006470);;		MANES_18G045300		Molecular Function: transcription factor activity, sequence-specific DNA binding (GO:0003700);; Cellular Component: nucleus (GO:0005634);; Molecular Function: sequence-specific DNA binding (GO:0043565);; Molecular Function: transcription regulatory region DNA binding (GO:0044212);; Molecular Function: metal ion binding (GO:0046872);;	MANES_01G134100		Molecular Function: ubiquitin-protein transferase activity (GO:0004842);; Cellular Component: SCF ubiquitin ligase complex (GO:0019005);; Biological Process: SCF-dependent proteasomal ubiquitin-dependent protein catabolic process (GO:0031146);;	MANES_11G123800		--
	MANES_13G152700		Cellular Component: integral component of membrane (GO:0016021);; Cellular Component: anchored component of plasma membrane (GO:0046658);;	MANES_01G038900		Molecular Function: transcription factor activity, sequence-specific DNA binding (GO:0003700);; Cellular Component: nucleus (GO:0005634);; Biological Process: regulation of transcription, DNA-templated (GO:0006355);; Molecular Function: sequence-specific DNA binding (GO:0043565);;	MANES_03G139100		Molecular Function: iron ion binding (GO:0005506);; Cellular Component: integral component of membrane (GO:0016021);; Molecular Function: heme binding (GO:0020037);; Biological Process: secondary metabolite biosynthetic process (GO:0044550);; Molecular Function: hydroxyphenylacetonitrile 2-monooxygenase activity (GO:0047085);; Molecular Function: 4-hydroxyphenylacetaldehyde oxime monooxygenase ac…				MANES_02G088000	--		MANES_06G049000		Biological Process: signal peptide processing (GO:0006465);; Molecular Function: serine-type peptidase activity (GO:0008236);; Cellular Component: integral component of membrane (GO:0016021);;	MANES_06G084600		Molecular Function: nucleotide binding (GO:0000166);; Molecular Function: nucleic acid binding (GO:0003676);;	MANES_15G052000		Molecular Function: hydrolase activity, hydrolyzing O-glycosyl compounds (GO:0004553);; Biological Process: carbohydrate metabolic process (GO:0005975);;
	MANES_05G144700		Biological Process: lipid metabolic process (GO:0006629);; Cellular Component: integral component of membrane (GO:0016021);; Molecular Function: lipase activity (GO:0016298);;	MANES_01G233000		Biological Process: proteolysis (GO:0006508);;	MANES_08G140300		Molecular Function: DNA binding (GO:0003677);; Cellular Component: nucleus (GO:0005634);; Biological Process: regulation of transcription, DNA-templated (GO:0006355);;				MANES_02G185300	--		MANES_02G203400		Molecular Function: protein serine/threonine kinase activity (GO:0004674);; Molecular Function: ATP binding (GO:0005524);; Cellular Component: plasma membrane (GO:0005886);; Biological Process: protein phosphorylation (GO:0006468);; Cellular Component: integral component of membrane (GO:0016021);; Biological Process: recognition of pollen (GO:0048544);;	MANES_04G165100		Molecular Function: calcium ion binding (GO:0005509);; Molecular Function: calcium-dependent phospholipid binding (GO:0005544);; Cellular Component: vacuole (GO:0005773);;	MANES_03G020100		--
	MANES_01G035100		Biological Process: transcription, DNA-templated (GO:0006351);;	MANES_01G237700		Molecular Function: hydrolase activity (GO:0016787);;	MANES_02G194100		Molecular Function: sucrose alpha-glucosidase activity (GO:0004575);; Biological Process: metabolic process (GO:0008152);; Molecular Function: glycopeptide alpha-N-acetylgalactosaminidase activity (GO:0033926);;				MANES_18G084500	Biological Process: chloroplast organization (GO:0009658);;		MANES_01G153800		Molecular Function: O-phospho-L-serine:2-oxoglutarate aminotransferase activity (GO:0004648);; Biological Process: cellular amino acid biosynthetic process (GO:0008652);;	MANES_04G157000		Biological Process: protein peptidyl-prolyl isomerization (GO:0000413);; Molecular Function: peptidyl-prolyl cis-trans isomerase activity (GO:0003755);; Biological Process: protein folding (GO:0006457);;	MANES_04G094000		Cellular Component: integral component of membrane (GO:0016021);;
	MANES_18G025400		--	MANES_06G091900		Biological Process: carbohydrate metabolic process (GO:0005975);; Biological Process: malate metabolic process (GO:0006108);; Molecular Function: L-malate dehydrogenase activity (GO:0030060);; Biological Process: oxidation-reduction process (GO:0055114);;	MANES_14G161600		Molecular Function: 1-deoxy-D-xylulose-5-phosphate synthase activity (GO:0008661);; Biological Process: terpenoid biosynthetic process (GO:0016114);;				MANES_06G030300	--		MANES_02G077800		Molecular Function: hydrolase activity (GO:0016787);;	MANES_02G034400		--	MANES_04G109500		Molecular Function: calcium ion binding (GO:0005509);; Cellular Component: vacuole (GO:0005773);;
	MANES_06G124800		Cellular Component: nucleus (GO:0005634);; Cellular Component: cytoplasm (GO:0005737);;	MANES_11G100300		Biological Process: amino acid transmembrane transport (GO:0003333);; Molecular Function: amino acid transmembrane transporter activity (GO:0015171);; Cellular Component: membrane (GO:0016020);;	MANES_12G099800		Molecular Function: sulfotransferase activity (GO:0008146);; Cellular Component: integral component of membrane (GO:0016021);; Molecular Function: hydrolase activity (GO:0016787);;				MANES_16G064000	Molecular Function: ATP binding (GO:0005524);; Cellular Component: plasma membrane (GO:0005886);; Cellular Component: integral component of membrane (GO:0016021);; Biological Process: cuticle development (GO:0042335);; Molecular Function: ATPase activity, coupled to transmembrane movement of substances (GO:0042626);; Biological Process: transmembrane transport (GO:0055085);;		MANES_02G067200		Molecular Function: protein domain specific binding (GO:0019904);;	MANES_16G046100		--	MANES_07G004400		Molecular Function: DNA binding (GO:0003677);; Molecular Function: zinc ion binding (GO:0008270);;
	MANES_04G009400		Cellular Component: integral component of membrane (GO:0016021);; Molecular Function: cellulose synthase (UDP-forming) activity (GO:0016760);;	MANES_18G022600		Molecular Function: kinase activity (GO:0016301);; Biological Process: phosphorylation (GO:0016310);;	MANES_09G049900		Molecular Function: androstan-3-alpha,17-beta-diol dehydrogenase activity (GO:0047044);; Biological Process: oxidation-reduction process (GO:0055114);;				MANES_15G171200	Biological Process: polysaccharide catabolic process (GO:0000272);; Molecular Function: beta-amylase activity (GO:0016161);;		MANES_11G161900		Molecular Function: electron carrier activity (GO:0009055);; Biological Process: electron transport chain (GO:0022900);; Molecular Function: metal ion binding (GO:0046872);; Molecular Function: 2 iron, 2 sulfur cluster binding (GO:0051537);;	MANES_12G077800		Molecular Function: tryptophan-tRNA ligase activity (GO:0004830);; Molecular Function: ATP binding (GO:0005524);; Cellular Component: cytoplasm (GO:0005737);; Biological Process: tryptophanyl-tRNA aminoacylation (GO:0006436);; Molecular Function: transferase activity (GO:0016740);;	MANES_01G082100		--
	MANES_17G095100		Molecular Function: iron ion binding (GO:0005506);; Molecular Function: flavonol synthase activity (GO:0045431);; Biological Process: flavonol biosynthetic process (GO:0051555);; Biological Process: oxidation-reduction process (GO:0055114);;	MANES_05G181000		Molecular Function: adenine phosphoribosyltransferase activity (GO:0003999);; Cellular Component: cytoplasm (GO:0005737);; Biological Process: adenine salvage (GO:0006168);; Biological Process: nucleoside metabolic process (GO:0009116);;	MANES_05G131000		Biological Process: activation of MAPKK activity (GO:0000186);; Molecular Function: MAP kinase kinase kinase activity (GO:0004709);; Molecular Function: ATP binding (GO:0005524);; Cellular Component: intracellular (GO:0005622);;				MANES_12G015000	Molecular Function: DNA binding (GO:0003677);; Cellular Component: integral component of membrane (GO:0016021);;		MANES_10G078800		Biological Process: coumarin biosynthetic process (GO:0009805);; Biological Process: lignin biosynthetic process (GO:0009809);; Biological Process: methylation (GO:0032259);; Molecular Function: caffeoyl-CoA O-methyltransferase activity (GO:0042409);; Molecular Function: metal ion binding (GO:0046872);;	MANES_02G067400		Molecular Function: ATP binding (GO:0005524);; Cellular Component: cytoplasm (GO:0005737);; Biological Process: protein folding (GO:0006457);; Molecular Function: unfolded protein binding (GO:0051082);;	MANES_02G217600		--
	MANES_05G176700		--	MANES_12G002500		#N/A	MANES_08G031400		Cellular Component: membrane (GO:0016020);;				MANES_06G006200	Molecular Function: monooxygenase activity (GO:0004497);; Molecular Function: oxidoreductase activity, acting on paired donors, with incorporation or reduction of molecular oxygen (GO:0016705);; Molecular Function: metal ion binding (GO:0046872);;		MANES_S095100		Biological Process: lipid transport (GO:0006869);; Molecular Function: lipid binding (GO:0008289);;	MANES_14G085800		--	MANES_07G143800		--
	MANES_06G095400		--	MANES_03G019700		--	MANES_09G162300		Molecular Function: sugar:proton symporter activity (GO:0005351);; Molecular Function: glucose transmembrane transporter activity (GO:0005355);; Cellular Component: integral component of plasma membrane (GO:0005887);; Biological Process: hexose transmembrane transport (GO:0035428);; Biological Process: glucose import (GO:0046323);;				MANES_06G143300	--		MANES_17G032200		Molecular Function: protein serine/threonine kinase activity (GO:0004674);; Molecular Function: ATP binding (GO:0005524);; Cellular Component: plasma membrane (GO:0005886);; Biological Process: protein phosphorylation (GO:0006468);; Biological Process: defense response (GO:0006952);; Cellular Component: plasmodesma (GO:0009506);; Cellular Component: integral component of membrane (GO:0016021);; M…	MANES_15G053100		Molecular Function: structural constituent of ribosome (GO:0003735);; Biological Process: translation (GO:0006412);; Cellular Component: large ribosomal subunit (GO:0015934);;	MANES_13G071800		Molecular Function: ubiquitin-protein transferase activity (GO:0004842);; Biological Process: protein ubiquitination (GO:0016567);; Molecular Function: ligase activity (GO:0016874);;
	MANES_03G009000		Molecular Function: RNA polymerase I activity (GO:0001054);; Molecular Function: DNA binding (GO:0003677);; Cellular Component: DNA-directed RNA polymerase I complex (GO:0005736);; Biological Process: transcription from RNA polymerase I promoter (GO:0006360);; Molecular Function: ribonucleoside binding (GO:0032549);;	MANES_15G132500		Cellular Component: integral component of membrane (GO:0016021);;	MANES_08G057100		Cellular Component: endosome (GO:0005768);; Cellular Component: vacuolar membrane (GO:0005774);; Cellular Component: trans-Golgi network (GO:0005802);; Molecular Function: S-adenosylmethionine-dependent methyltransferase activity (GO:0008757);; Biological Process: methylation (GO:0032259);;				MANES_01G024600	Molecular Function: zinc ion binding (GO:0008270);;		MANES_01G150700		Molecular Function: procollagen-proline 4-dioxygenase activity (GO:0004656);; Molecular Function: iron ion binding (GO:0005506);; Cellular Component: integral component of membrane (GO:0016021);; Biological Process: peptidyl-proline hydroxylation (GO:0019511);; Molecular Function: L-ascorbic acid binding (GO:0031418);; Biological Process: oxidation-reduction process (GO:0055114);;	MANES_06G118100		Cellular Component: integral component of membrane (GO:0016021);; Molecular Function: cycloeucalenol cycloisomerase activity (GO:0047793);;	MANES_04G038200		Molecular Function: helicase activity (GO:0004386);; Molecular Function: ATP binding (GO:0005524);; Molecular Function: transferase activity (GO:0016740);;
	MANES_12G148400		Cellular Component: plasma membrane (GO:0005886);; Cellular Component: integral component of membrane (GO:0016021);;	MANES_10G081900		Molecular Function: RNA polymerase I activity (GO:0001054);; Molecular Function: RNA polymerase II activity (GO:0001055);; Molecular Function: RNA polymerase III activity (GO:0001056);; Molecular Function: DNA binding (GO:0003677);; Cellular Component: DNA-directed RNA polymerase II, core complex (GO:0005665);; Cellular Component: DNA-directed RNA polymerase III complex (GO:0005666);; Cellular Co…	MANES_09G031500		Cellular Component: cell wall (GO:0005618);; Molecular Function: kinase activity (GO:0016301);; Biological Process: phosphorylation (GO:0016310);; Molecular Function: 2-alkenal reductase [NAD(P)] activity (GO:0032440);; Cellular Component: apoplast (GO:0048046);; Biological Process: oxidation-reduction process (GO:0055114);;				MANES_01G226600	--		MANES_15G069200		Molecular Function: dihydrolipoyllysine-residue succinyltransferase activity (GO:0004149);; Biological Process: tricarboxylic acid cycle (GO:0006099);; Cellular Component: oxoglutarate dehydrogenase complex (GO:0045252);;	MANES_06G058600		Molecular Function: GTPase activity (GO:0003924);; Molecular Function: structural constituent of cytoskeleton (GO:0005200);; Molecular Function: GTP binding (GO:0005525);; Cellular Component: cytoplasm (GO:0005737);; Cellular Component: microtubule (GO:0005874);; Biological Process: microtubule-based process (GO:0007017);;	MANES_09G051000		Molecular Function: hydrolase activity, acting on carbon-nitrogen (but not peptide) bonds (GO:0016810);;
	MANES_16G081200		Biological Process: lipid metabolic process (GO:0006629);; Cellular Component: integral component of membrane (GO:0016021);; Molecular Function: oxidoreductase activity (GO:0016491);; Biological Process: oxidation-reduction process (GO:0055114);;	MANES_03G097900		Cellular Component: integral component of membrane (GO:0016021);; Biological Process: transmembrane transport (GO:0055085);;	MANES_15G040700		--				MANES_09G055500	--		MANES_15G024900		Molecular Function: protein serine/threonine kinase activity (GO:0004674);; Molecular Function: ATP binding (GO:0005524);; Biological Process: protein phosphorylation (GO:0006468);; Biological Process: signal transduction (GO:0007165);; Cellular Component: integral component of membrane (GO:0016021);; Molecular Function: transmembrane receptor protein kinase activity (GO:0019199);;	MANES_02G084600		Molecular Function: hydrolase activity, hydrolyzing O-glycosyl compounds (GO:0004553);; Molecular Function: polysaccharide binding (GO:0030247);; Cellular Component: anchored component of plasma membrane (GO:0046658);;	Manihot_esculenta_newGene_2392		Molecular Function: protein kinase activity (GO:0004672);; Molecular Function: ATP binding (GO:0005524);; Biological Process: protein phosphorylation (GO:0006468);;
	MANES_12G022400		--	MANES_09G160400		Molecular Function: superoxide dismutase activity (GO:0004784);; Molecular Function: copper ion binding (GO:0005507);; Cellular Component: cytoplasm (GO:0005737);; Molecular Function: zinc ion binding (GO:0008270);; Biological Process: removal of superoxide radicals (GO:0019430);; Biological Process: oxidation-reduction process (GO:0055114);;	MANES_04G150900		Molecular Function: L-alanine:2-oxoglutarate aminotransferase activity (GO:0004021);; Biological Process: biosynthetic process (GO:0009058);; Molecular Function: pyridoxal phosphate binding (GO:0030170);;				MANES_11G130100	Biological Process: protein folding (GO:0006457);; Biological Process: protein transport (GO:0015031);;		MANES_17G012200		Molecular Function: DNA binding (GO:0003677);;	MANES_15G031600		Molecular Function: actin binding (GO:0003779);;	MANES_03G136000		Cellular Component: extracellular space (GO:0005615);; Molecular Function: lipid binding (GO:0008289);;
	MANES_06G133300		Biological Process: vasculature development (GO:0001944);; Molecular Function: protein serine/threonine kinase activity (GO:0004674);; Molecular Function: ATP binding (GO:0005524);; Cellular Component: plasma membrane (GO:0005886);; Biological Process: protein phosphorylation (GO:0006468);; Biological Process: procambium histogenesis (GO:0010067);; Biological Process: xylem development (GO:001008…	MANES_12G121100		Molecular Function: protein dimerization activity (GO:0046983);;	MANES_08G036300		Molecular Function: calmodulin-dependent protein kinase activity (GO:0004683);; Molecular Function: calcium ion binding (GO:0005509);; Molecular Function: calmodulin binding (GO:0005516);; Molecular Function: ATP binding (GO:0005524);; Cellular Component: nucleus (GO:0005634);; Cellular Component: cytoplasm (GO:0005737);; Cellular Component: plasma membrane (GO:0005886);; Biological Process: absc…				MANES_03G132100	Molecular Function: aspartic-type endopeptidase activity (GO:0004190);; Biological Process: proteolysis (GO:0006508);; Biological Process: lipid metabolic process (GO:0006629);; Biological Process: protein catabolic process (GO:0030163);;		MANES_16G022200		Molecular Function: single-stranded DNA endodeoxyribonuclease activity (GO:0000014);; Molecular Function: nucleic acid binding (GO:0003676);; Biological Process: DNA catabolic process (GO:0006308);; Molecular Function: endoribonuclease activity, producing 5'-phosphomonoesters (GO:0016891);; Molecular Function: T/G mismatch-specific endonuclease activity (GO:0043765);; Biological Process: RNA phos…	MANES_S011700		Molecular Function: arylformamidase activity (GO:0004061);; Cellular Component: endoplasmic reticulum (GO:0005783);; Cellular Component: Golgi apparatus (GO:0005794);; Biological Process: tryptophan catabolic process to kynurenine (GO:0019441);;	MANES_10G141800		--
	MANES_07G133300		Molecular Function: GTP binding (GO:0005525);; Cellular Component: intracellular (GO:0005622);; Biological Process: small GTPase mediated signal transduction (GO:0007264);;	MANES_02G015400		Molecular Function: ATP binding (GO:0005524);; Cellular Component: nucleus (GO:0005634);; Molecular Function: microtubule-severing ATPase activity (GO:0008568);; Biological Process: cytoplasmic microtubule organization (GO:0031122);;	MANES_17G011300		--				MANES_03G167000	Biological Process: metabolic process (GO:0008152);; Molecular Function: isomerase activity (GO:0016853);;		MANES_02G031100		Cellular Component: integral component of membrane (GO:0016021);; Biological Process: transmembrane transport (GO:0055085);;	MANES_02G071900		Cellular Component: membrane (GO:0016020);;	MANES_15G001600		--
	MANES_13G051400		--	MANES_10G109900		Molecular Function: structural constituent of ribosome (GO:0003735);; Cellular Component: ribosome (GO:0005840);; Biological Process: translation (GO:0006412);;	MANES_15G084800		Molecular Function: DNA binding (GO:0003677);; Cellular Component: nucleus (GO:0005634);; Biological Process: regulation of transcription, DNA-templated (GO:0006355);;				MANES_10G041200	Cellular Component: integral component of membrane (GO:0016021);;		MANES_05G063900		Cellular Component: endoplasmic reticulum (GO:0005783);; Cellular Component: Golgi stack (GO:0005795);; Biological Process: porphyrin-containing compound metabolic process (GO:0006778);; Cellular Component: integral component of membrane (GO:0016021);; Molecular Function: heme binding (GO:0020037);;	MANES_13G068000		Molecular Function: aspartic-type endopeptidase activity (GO:0004190);; Biological Process: proteolysis (GO:0006508);; Biological Process: lipid metabolic process (GO:0006629);;	MANES_05G063700		Cellular Component: integral component of membrane (GO:0016021);;
	MANES_11G020800		--	MANES_02G009700		Cellular Component: mitochondrion (GO:0005739);;	MANES_16G083800		Molecular Function: structural constituent of ribosome (GO:0003735);; Biological Process: translation (GO:0006412);; Cellular Component: integral component of membrane (GO:0016021);; Biological Process: transmembrane transport (GO:0055085);;				MANES_01G161400	--		MANES_02G028800		Molecular Function: superoxide dismutase activity (GO:0004784);; Molecular Function: zinc ion binding (GO:0008270);; Cellular Component: chloroplast stroma (GO:0009570);; Molecular Function: superoxide dismutase copper chaperone activity (GO:0016532);; Biological Process: removal of superoxide radicals (GO:0019430);; Biological Process: metal ion transport (GO:0030001);; Biological Process: posit…	MANES_18G046600		Cellular Component: plasma membrane (GO:0005886);;	MANES_02G177500		Biological Process: mRNA splicing, via spliceosome (GO:0000398);; Molecular Function: protein kinase activity (GO:0004672);; Molecular Function: ATP binding (GO:0005524);; Biological Process: protein phosphorylation (GO:0006468);; Cellular Component: integral component of membrane (GO:0016021);; Molecular Function: snRNA binding (GO:0017069);; Biological Process: recognition of pollen (GO:0048544…
	MANES_10G049300		Biological Process: amino acid transmembrane transport (GO:0003333);; Molecular Function: amino acid transmembrane transporter activity (GO:0015171);; Cellular Component: integral component of membrane (GO:0016021);;	MANES_05G207100		--	MANES_01G083700		Molecular Function: fatty-acyl-CoA binding (GO:0000062);; Molecular Function: acyl-CoA dehydrogenase activity (GO:0003995);; Molecular Function: acyl-CoA oxidase activity (GO:0003997);; Cellular Component: peroxisome (GO:0005777);; Molecular Function: electron carrier activity (GO:0009055);; Biological Process: fatty acid beta-oxidation using acyl-CoA dehydrogenase (GO:0033539);; Molecular Functi…				Manihot_esculenta_newGene_6200	--		MANES_13G022200		--	MANES_07G065700		--	MANES_02G092600		Molecular Function: nucleotide binding (GO:0000166);; Cellular Component: commitment complex (GO:0000243);; Biological Process: mRNA splicing, via spliceosome (GO:0000398);; Molecular Function: mRNA binding (GO:0003729);; Cellular Component: U1 snRNP (GO:0005685);; Cellular Component: viral nucleocapsid (GO:0019013);; Molecular Function: U1 snRNA binding (GO:0030619);; Cellular Component: U2-type…
	MANES_12G125700		Molecular Function: transporter activity (GO:0005215);; Cellular Component: integral component of membrane (GO:0016021);; Biological Process: transmembrane transport (GO:0055085);;	MANES_10G059800		Molecular Function: calmodulin-dependent protein kinase activity (GO:0004683);; Molecular Function: calcium ion binding (GO:0005509);; Molecular Function: calmodulin binding (GO:0005516);; Molecular Function: ATP binding (GO:0005524);; Cellular Component: nucleus (GO:0005634);; Cellular Component: cytoplasm (GO:0005737);; Cellular Component: plasma membrane (GO:0005886);; Biological Process: absc…	MANES_17G051600		Molecular Function: DNA binding (GO:0003677);; Molecular Function: transcription factor activity, sequence-specific DNA binding (GO:0003700);; Cellular Component: nucleus (GO:0005634);; Biological Process: regulation of transcription, DNA-templated (GO:0006355);;				MANES_12G145500	--		MANES_01G234500		Molecular Function: ATP binding (GO:0005524);; Biological Process: drug transmembrane transport (GO:0006855);; Molecular Function: xenobiotic-transporting ATPase activity (GO:0008559);; Molecular Function: ATPase-coupled phosphate ion transmembrane transporter activity (GO:0015415);; Cellular Component: integral component of membrane (GO:0016021);; Biological Process: phosphate ion transmembrane …	MANES_17G087100		Molecular Function: hydrolase activity, hydrolyzing O-glycosyl compounds (GO:0004553);; Cellular Component: cell wall (GO:0005618);; Biological Process: xyloglucan metabolic process (GO:0010411);; Molecular Function: xyloglucan:xyloglucosyl transferase activity (GO:0016762);; Biological Process: cell wall biogenesis (GO:0042546);; Cellular Component: apoplast (GO:0048046);; Biological Process: ce…	MANES_02G203300		Molecular Function: protein kinase activity (GO:0004672);; Molecular Function: ATP binding (GO:0005524);; Biological Process: protein phosphorylation (GO:0006468);; Cellular Component: integral component of membrane (GO:0016021);;
	MANES_01G269700		Cellular Component: membrane (GO:0016020);; Molecular Function: protein dimerization activity (GO:0046983);;	MANES_13G060000		Molecular Function: zinc ion binding (GO:0008270);; Biological Process: abscisic acid metabolic process (GO:0009687);;	MANES_11G117700		Biological Process: carbohydrate transport (GO:0008643);; Cellular Component: plant-type vacuole membrane (GO:0009705);; Cellular Component: integral component of membrane (GO:0016021);; Molecular Function: substrate-specific transmembrane transporter activity (GO:0022891);; Biological Process: transmembrane transport (GO:0055085);;				MANES_08G001800	--		MANES_09G100900		Molecular Function: structural constituent of ribosome (GO:0003735);; Cellular Component: ribosome (GO:0005840);; Biological Process: translation (GO:0006412);;	MANES_07G001300		Molecular Function: hydrolase activity, hydrolyzing O-glycosyl compounds (GO:0004553);; Biological Process: carbohydrate metabolic process (GO:0005975);;	MANES_17G065500		--
	MANES_04G133300		--	MANES_18G063000		--	MANES_04G084100		Cellular Component: mitochondrion (GO:0005739);; Cellular Component: vacuolar membrane (GO:0005774);; Cellular Component: integral component of membrane (GO:0016021);; Molecular Function: metal ion binding (GO:0046872);;				MANES_05G166800	Molecular Function: iron ion binding (GO:0005506);; Cellular Component: integral component of membrane (GO:0016021);; Molecular Function: heme binding (GO:0020037);; Molecular Function: flavonoid 3',5'-hydroxylase activity (GO:0033772);; Biological Process: secondary metabolite biosynthetic process (GO:0044550);; Biological Process: oxidation-reduction process (GO:0055114);;		MANES_02G056500		Molecular Function: RNA binding (GO:0003723);; Molecular Function: structural constituent of ribosome (GO:0003735);; Biological Process: translation (GO:0006412);; Cellular Component: cytosolic large ribosomal subunit (GO:0022625);;	MANES_11G050500		Molecular Function: iron ion binding (GO:0005506);; Biological Process: response to light stimulus (GO:0009416);; Biological Process: gibberellin biosynthetic process (GO:0009686);; Biological Process: gibberellic acid mediated signaling pathway (GO:0009740);; Molecular Function: gibberellin 3-beta-dioxygenase activity (GO:0016707);; Biological Process: oxidation-reduction process (GO:0055114);;	MANES_04G060500		--
	MANES_01G101500		--	MANES_07G100100		Molecular Function: magnesium ion binding (GO:0000287);; Biological Process: metabolic process (GO:0008152);; Molecular Function: ent-kaurene synthase activity (GO:0009899);;	MANES_10G038200		Molecular Function: protein kinase activity (GO:0004672);; Biological Process: phosphorylation (GO:0016310);;				MANES_05G001100	Cellular Component: membrane (GO:0016020);;		MANES_01G038200		Cellular Component: integral component of membrane (GO:0016021);; Molecular Function: heme binding (GO:0020037);; Molecular Function: metal ion binding (GO:0046872);;	MANES_02G170000		--	MANES_08G167000		Cellular Component: mitochondrion (GO:0005739);;
	MANES_16G082800		Molecular Function: protein serine/threonine kinase activity (GO:0004674);; Molecular Function: ATP binding (GO:0005524);; Biological Process: protein phosphorylation (GO:0006468);;	MANES_02G062200		Molecular Function: phosphogluconate dehydrogenase (decarboxylating) activity (GO:0004616);; Biological Process: pentose-phosphate shunt (GO:0006098);; Biological Process: oxidation-reduction process (GO:0055114);;	MANES_13G018700		Molecular Function: G-protein coupled receptor activity (GO:0004930);; Molecular Function: GTPase activator activity (GO:0005096);; Cellular Component: nucleus (GO:0005634);; Cellular Component: plasma membrane (GO:0005886);; Biological Process: G-protein coupled receptor signaling pathway (GO:0007186);; Biological Process: response to water deprivation (GO:0009414);; Biological Process: response…				MANES_01G261100	Molecular Function: N-acetyltransferase activity (GO:0008080);; Cellular Component: integral component of membrane (GO:0016021);;		MANES_14G166100		--	MANES_10G037500		Cellular Component: integral component of plasma membrane (GO:0005887);; Molecular Function: secondary active sulfate transmembrane transporter activity (GO:0008271);; Biological Process: sulfate transmembrane transport (GO:1902358);;	MANES_16G053900		--
	MANES_10G118400		Molecular Function: protein kinase activity (GO:0004672);; Molecular Function: ATP binding (GO:0005524);; Biological Process: protein phosphorylation (GO:0006468);; Cellular Component: integral component of membrane (GO:0016021);; Molecular Function: oxidoreductase activity (GO:0016491);; Biological Process: oxidation-reduction process (GO:0055114);;	MANES_01G268600		--	MANES_10G148600		--				MANES_18G109400	Cellular Component: plasma membrane (GO:0005886);; Biological Process: sucrose metabolic process (GO:0005985);; Molecular Function: sucrose synthase activity (GO:0016157);; Molecular Function: sucrose-phosphate synthase activity (GO:0046524);;		MANES_S108700		Biological Process: transport (GO:0006810);; Cellular Component: integral component of membrane (GO:0016021);;	MANES_17G002900		Molecular Function: ATP binding (GO:0005524);; Cellular Component: plasma membrane (GO:0005886);; Biological Process: stem vascular tissue pattern formation (GO:0010222);; Biological Process: cotyledon vascular tissue pattern formation (GO:0010588);; Molecular Function: ATPase-coupled organic phosphonate transmembrane transporter activity (GO:0015416);; Biological Process: organic phosphonate tra…	MANES_S002500		--
	MANES_13G149500		Cellular Component: chloroplast (GO:0009507);;	MANES_S024900		Biological Process: protein polyubiquitination (GO:0000209);; Cellular Component: plasma membrane (GO:0005886);; Molecular Function: zinc ion binding (GO:0008270);; Biological Process: positive regulation of abscisic acid-activated signaling pathway (GO:0009789);; Cellular Component: integral component of membrane (GO:0016021);; Biological Process: protein ubiquitination involved in ubiquitin-dep…	MANES_01G026200		--				MANES_17G028300	Molecular Function: aminoacyl-tRNA editing activity (GO:0002161);; Molecular Function: leucine-tRNA ligase activity (GO:0004823);; Molecular Function: ATP binding (GO:0005524);; Cellular Component: mitochondrion (GO:0005739);; Cellular Component: cytosol (GO:0005829);; Biological Process: leucyl-tRNA aminoacylation (GO:0006429);; Biological Process: regulation of translational fidelity (GO:000645…		MANES_08G029200		--	MANES_09G050000		Molecular Function: androstan-3-alpha,17-beta-diol dehydrogenase activity (GO:0047044);; Biological Process: oxidation-reduction process (GO:0055114);;	MANES_18G106700		Molecular Function: zinc ion binding (GO:0008270);; Cellular Component: integral component of membrane (GO:0016021);;
	MANES_15G158800		Biological Process: obsolete protein import into nucleus, docking (GO:0000059);; Biological Process: nuclear pore organization (GO:0006999);; Molecular Function: structural constituent of nuclear pore (GO:0017056);; Cellular Component: nuclear pore inner ring (GO:0044611);;	MANES_16G055700		Cellular Component: endomembrane system (GO:0012505);; Cellular Component: integral component of membrane (GO:0016021);; Molecular Function: heme binding (GO:0020037);; Molecular Function: 2-alkenal reductase [NAD(P)] activity (GO:0032440);; Biological Process: oxidation-reduction process (GO:0055114);;	MANES_10G057700		Molecular Function: glycopeptide alpha-N-acetylgalactosaminidase activity (GO:0033926);;				MANES_08G049400	Molecular Function: GTPase activity (GO:0003924);; Molecular Function: GTP binding (GO:0005525);; Cellular Component: intracellular (GO:0005622);; Biological Process: translation (GO:0006412);;		MANES_18G058900		Cellular Component: integral component of membrane (GO:0016021);; Biological Process: transmembrane transport (GO:0055085);;	MANES_14G077200		Cellular Component: nucleus (GO:0005634);; Biological Process: cell proliferation (GO:0008283);; Biological Process: response to cytokinin (GO:0009735);; Biological Process: response to abscisic acid (GO:0009737);; Biological Process: response to gibberellin (GO:0009739);; Biological Process: inflorescence development (GO:0010229);; Biological Process: regulation of defense response (GO:0031347);;	MANES_06G057800		Cellular Component: integral component of membrane (GO:0016021);;
	MANES_S016500		--	MANES_02G032300		Cellular Component: plasma membrane (GO:0005886);; Biological Process: drug transmembrane transport (GO:0006855);; Molecular Function: drug transmembrane transporter activity (GO:0015238);; Molecular Function: antiporter activity (GO:0015297);; Cellular Component: integral component of membrane (GO:0016021);; Biological Process: cellular response to carbon dioxide (GO:0071244);; Biological Proces…	MANES_S065500		Cellular Component: vacuolar membrane (GO:0005774);; Cellular Component: endoplasmic reticulum (GO:0005783);; Biological Process: intracellular protein transport (GO:0006886);; Cellular Component: plasmodesma (GO:0009506);; Cellular Component: integral component of membrane (GO:0016021);;				MANES_10G051700	Biological Process: starch catabolic process (GO:0005983);; Cellular Component: chloroplast stroma (GO:0009570);; Molecular Function: limit dextrinase activity (GO:0010303);; Biological Process: starch biosynthetic process (GO:0019252);; Molecular Function: pullulanase activity (GO:0051060);;		MANES_01G067500		Biological Process: transcription, DNA-templated (GO:0006351);;	MANES_01G166100		Molecular Function: GTPase activity (GO:0003924);; Molecular Function: structural constituent of cytoskeleton (GO:0005200);; Molecular Function: GTP binding (GO:0005525);; Cellular Component: cytoplasm (GO:0005737);; Cellular Component: microtubule (GO:0005874);; Biological Process: microtubule-based process (GO:0007017);;	MANES_01G257000		Molecular Function: Rho guanyl-nucleotide exchange factor activity (GO:0005089);; Biological Process: positive regulation of GTPase activity (GO:0043547);;
	MANES_05G107700		--	MANES_09G119600		Biological Process: transport (GO:0006810);; Cellular Component: integral component of membrane (GO:0016021);;	MANES_18G032400		Molecular Function: catalytic activity (GO:0003824);; Molecular Function: coenzyme binding (GO:0050662);;				MANES_11G008200	Cellular Component: chloroplast thylakoid membrane (GO:0009535);; Biological Process: response to cytokinin (GO:0009735);;		MANES_02G112500		Molecular Function: magnesium ion binding (GO:0000287);; Molecular Function: isocitrate dehydrogenase (NAD+) activity (GO:0004449);; Biological Process: tricarboxylic acid cycle (GO:0006099);; Molecular Function: NAD binding (GO:0051287);;	MANES_10G115000		Molecular Function: glucosylceramidase activity (GO:0004348);; Biological Process: glucosylceramide catabolic process (GO:0006680);; Cellular Component: membrane (GO:0016020);;	MANES_07G094200		--
	MANES_07G094600		--	MANES_09G025200		--	MANES_11G068500		Cellular Component: nucleus (GO:0005634);; Cellular Component: chloroplast stroma (GO:0009570);;				MANES_06G074600	Biological Process: tricarboxylic acid cycle (GO:0006099);; Molecular Function: phosphoenolpyruvate carboxylase activity (GO:0008964);; Biological Process: carbon fixation (GO:0015977);;		MANES_16G057900		Biological Process: metabolic process (GO:0008152);; Molecular Function: hydrolase activity (GO:0016787);;	MANES_15G045100		Molecular Function: structural constituent of ribosome (GO:0003735);; Cellular Component: nucleolus (GO:0005730);; Biological Process: translation (GO:0006412);; Cellular Component: integral component of membrane (GO:0016021);; Cellular Component: cytosolic large ribosomal subunit (GO:0022625);; Molecular Function: large ribosomal subunit rRNA binding (GO:0070180);;	MANES_14G168200		Biological Process: nuclear-transcribed mRNA catabolic process, deadenylation-dependent decay (GO:0000288);; Biological Process: cytoplasmic translational termination (GO:0002184);; Molecular Function: translation release factor activity (GO:0003747);; Molecular Function: GTPase activity (GO:0003924);; Molecular Function: GTP binding (GO:0005525);; Cellular Component: cytosol (GO:0005829);; Cellu…
	MANES_05G162900		Biological Process: base-excision repair (GO:0006284);; Molecular Function: DNA-3-methyladenine glycosylase activity (GO:0008725);;	MANES_18G036500		--	MANES_17G006300		Cellular Component: chloroplast (GO:0009507);; Molecular Function: transferase activity, transferring acyl groups other than amino-acyl groups (GO:0016747);;				MANES_15G145400	Cellular Component: cytochrome b6f complex (GO:0009512);; Cellular Component: integral component of membrane (GO:0016021);;		MANES_18G031900		Molecular Function: nucleotide binding (GO:0000166);; Molecular Function: protein serine/threonine kinase activity (GO:0004674);; Cellular Component: plasma membrane (GO:0005886);; Biological Process: cell surface receptor signaling pathway (GO:0007166);; Biological Process: phosphorylation (GO:0016310);;	MANES_12G097500		--	MANES_07G114500		Molecular Function: DNA binding (GO:0003677);; Molecular Function: transcription factor activity, sequence-specific DNA binding (GO:0003700);; Cellular Component: nucleus (GO:0005634);; Biological Process: regulation of transcription, DNA-templated (GO:0006355);;
	MANES_06G071200		Biological Process: amino acid transmembrane transport (GO:0003333);; Cellular Component: plasma membrane (GO:0005886);; Molecular Function: amino acid transmembrane transporter activity (GO:0015171);; Cellular Component: integral component of membrane (GO:0016021);;	MANES_09G172600		Cellular Component: integral component of membrane (GO:0016021);;	MANES_14G067000		Molecular Function: RNA polymerase II regulatory region sequence-specific DNA binding (GO:0000977);; Molecular Function: transcription factor activity, sequence-specific DNA binding (GO:0003700);; Biological Process: regulation of transcription from RNA polymerase II promoter (GO:0006357);; Molecular Function: protein dimerization activity (GO:0046983);; Cellular Component: RNA polymerase II tran…				MANES_04G100800	--		MANES_13G008600		--	MANES_14G066000		Cellular Component: peroxisomal membrane (GO:0005778);; Cellular Component: integral component of membrane (GO:0016021);; Biological Process: protein import into peroxisome matrix, docking (GO:0016560);;	MANES_14G002900		Molecular Function: nucleotide binding (GO:0000166);; Molecular Function: nucleic acid binding (GO:0003676);; Cellular Component: viral nucleocapsid (GO:0019013);; Cellular Component: intracellular ribonucleoprotein complex (GO:0030529);;
	MANES_15G153300		--	MANES_09G102800		Molecular Function: anthranilate N-benzoyltransferase activity (GO:0047672);;	MANES_17G083600		--				MANES_18G041000	Molecular Function: transcription factor activity, sequence-specific DNA binding (GO:0003700);; Biological Process: regulation of transcription, DNA-templated (GO:0006355);; Molecular Function: sequence-specific DNA binding (GO:0043565);;		MANES_12G062500		--	MANES_15G051500		Molecular Function: ATP binding (GO:0005524);;	MANES_13G081100		--
	MANES_08G093900		Molecular Function: AMP deaminase activity (GO:0003876);; Cellular Component: nucleus (GO:0005634);; Cellular Component: cytosol (GO:0005829);; Biological Process: response to abscisic acid (GO:0009737);; Biological Process: embryo development ending in seed dormancy (GO:0009793);; Cellular Component: integral component of mitochondrial outer membrane (GO:0031307);; Biological Process: IMP salvag…	MANES_01G185900		Molecular Function: RNA binding (GO:0003723);; Molecular Function: structural constituent of ribosome (GO:0003735);; Biological Process: translation (GO:0006412);; Cellular Component: cytosolic large ribosomal subunit (GO:0022625);; Biological Process: ribosome biogenesis (GO:0042254);;	MANES_09G183400		--				MANES_S105200	--		MANES_15G045800		--	MANES_15G096600		--	MANES_07G136900		--
	MANES_17G054100		--	MANES_15G161400		Molecular Function: magnesium ion binding (GO:0000287);; Molecular Function: acetolactate synthase activity (GO:0003984);; Biological Process: isoleucine biosynthetic process (GO:0009097);; Biological Process: valine biosynthetic process (GO:0009099);; Molecular Function: thiamine pyrophosphate binding (GO:0030976);; Molecular Function: flavin adenine dinucleotide binding (GO:0050660);;	MANES_03G184100		Molecular Function: aspartic-type endopeptidase activity (GO:0004190);; Biological Process: proteolysis (GO:0006508);; Biological Process: protein catabolic process (GO:0030163);;				MANES_08G074000	--		MANES_08G050100		--	MANES_09G031200		Molecular Function: iron ion binding (GO:0005506);; Cellular Component: integral component of membrane (GO:0016021);; Molecular Function: oxidoreductase activity, acting on paired donors, with incorporation or reduction of molecular oxygen, NAD(P)H as one donor, and incorporation of one atom of oxygen (GO:0016709);; Molecular Function: heme binding (GO:0020037);; Biological Process: secondary met…	MANES_12G126100		Molecular Function: actin binding (GO:0003779);; Molecular Function: kinase activity (GO:0016301);; Biological Process: phosphorylation (GO:0016310);;
	MANES_14G089300		Molecular Function: DNA binding (GO:0003677);; Biological Process: regulation of transcription, DNA-templated (GO:0006355);;	MANES_11G066200		Molecular Function: transporter activity (GO:0005215);; Biological Process: transport (GO:0006810);; Cellular Component: integral component of membrane (GO:0016021);;	MANES_12G093900		Molecular Function: DNA binding (GO:0003677);; Cellular Component: nucleus (GO:0005634);; Biological Process: regulation of transcription, DNA-templated (GO:0006355);;				MANES_03G087700	Biological Process: amino acid transmembrane transport (GO:0003333);; Cellular Component: integral component of plasma membrane (GO:0005887);; Molecular Function: L-amino acid transmembrane transporter activity (GO:0015179);; Molecular Function: polyamine transmembrane transporter activity (GO:0015203);; Molecular Function: antiporter activity (GO:0015297);; Biological Process: polyamine transmem…		MANES_03G084000		Cellular Component: membrane (GO:0016020);; Molecular Function: oxidoreductase activity (GO:0016491);; Molecular Function: metal ion binding (GO:0046872);;	MANES_18G118300		Molecular Function: triglyceride lipase activity (GO:0004806);; Cellular Component: chloroplast (GO:0009507);; Biological Process: embryo development ending in seed dormancy (GO:0009793);;	MANES_09G069600		Molecular Function: nucleic acid binding (GO:0003676);; Molecular Function: transcription factor activity, sequence-specific DNA binding (GO:0003700);; Biological Process: regulation of transcription, DNA-templated (GO:0006355);; Molecular Function: metal ion binding (GO:0046872);;
	MANES_14G060500		--	MANES_02G174100		Cellular Component: integral component of membrane (GO:0016021);; Biological Process: carbohydrate transmembrane transport (GO:0034219);; Molecular Function: sugar transmembrane transporter activity (GO:0051119);;	MANES_08G113200		--				MANES_07G054000	Cellular Component: photosystem I (GO:0009522);; Biological Process: photosynthesis (GO:0015979);;		MANES_11G124800		Cellular Component: endoplasmic reticulum (GO:0005783);; Biological Process: intracellular protein transport (GO:0006886);; Cellular Component: integral component of membrane (GO:0016021);;	MANES_01G231800		Molecular Function: magnesium ion binding (GO:0000287);; Molecular Function: ATP binding (GO:0005524);; Cellular Component: cytosol (GO:0005829);; Biological Process: regulation of transcription, DNA-templated (GO:0006355);; Biological Process: regulation of nitrogen utilization (GO:0006808);; Cellular Component: chloroplast thylakoid (GO:0009534);; Biological Process: anthocyanin-containing comp…	MANES_10G044700		Biological Process: protein polyubiquitination (GO:0000209);; Molecular Function: ATP binding (GO:0005524);; Cellular Component: nucleus (GO:0005634);; Cellular Component: cytoplasm (GO:0005737);; Molecular Function: ligase activity (GO:0016874);; Biological Process: regulation of mitotic metaphase/anaphase transition (GO:0030071);; Biological Process: anaphase-promoting complex-dependent catabol…
	MANES_04G018000		Cellular Component: cytoplasm (GO:0005737);; Biological Process: L-phenylalanine catabolic process (GO:0006559);; Biological Process: cinnamic acid biosynthetic process (GO:0009800);; Molecular Function: phenylalanine ammonia-lyase activity (GO:0045548);;	MANES_02G131000		--	MANES_18G058400		--				MANES_04G047100	--		MANES_07G110100		--	MANES_01G188200		Molecular Function: protein serine/threonine kinase activity (GO:0004674);; Molecular Function: non-membrane spanning protein tyrosine kinase activity (GO:0004715);; Molecular Function: ATP binding (GO:0005524);; Biological Process: peptidyl-tyrosine phosphorylation (GO:0018108);;	MANES_S043500		Molecular Function: hydrolase activity, hydrolyzing O-glycosyl compounds (GO:0004553);; Biological Process: carbohydrate metabolic process (GO:0005975);;
	MANES_08G091100		--				MANES_17G043500		Molecular Function: asparagine synthase (glutamine-hydrolyzing) activity (GO:0004066);; Cellular Component: cytosol (GO:0005829);; Biological Process: asparagine biosynthetic process (GO:0006529);; Biological Process: glutamine metabolic process (GO:0006541);; Molecular Function: protein homodimerization activity (GO:0042803);;				MANES_02G186300	Molecular Function: zinc ion binding (GO:0008270);;		MANES_06G049200		Molecular Function: RNA binding (GO:0003723);; Molecular Function: ATP-dependent RNA helicase activity (GO:0004004);; Molecular Function: ATP binding (GO:0005524);; Biological Process: RNA secondary structure unwinding (GO:0010501);;	MANES_03G140100		Molecular Function: zinc ion transmembrane transporter activity (GO:0005385);; Cellular Component: integral component of membrane (GO:0016021);; Molecular Function: 2-alkenal reductase [NAD(P)] activity (GO:0032440);; Biological Process: oxidation-reduction process (GO:0055114);; Biological Process: zinc II ion transmembrane transport (GO:0071577);;	MANES_09G180800		--
	MANES_12G138800		Cellular Component: nucleus (GO:0005634);; Cellular Component: cytoplasm (GO:0005737);; Molecular Function: ligase activity (GO:0016874);;				MANES_17G029000		Molecular Function: transcription factor activity, sequence-specific DNA binding (GO:0003700);; Biological Process: regulation of transcription, DNA-templated (GO:0006355);; Molecular Function: sequence-specific DNA binding (GO:0043565);;				MANES_04G096300	Biological Process: glucose metabolic process (GO:0006006);; Molecular Function: oxidoreductase activity, acting on the aldehyde or oxo group of donors, NAD or NADP as acceptor (GO:0016620);; Molecular Function: NADP binding (GO:0050661);; Molecular Function: NAD binding (GO:0051287);; Biological Process: oxidation-reduction process (GO:0055114);;		MANES_02G155700		Molecular Function: protein serine/threonine kinase activity (GO:0004674);; Molecular Function: ATP binding (GO:0005524);; Cellular Component: plasma membrane (GO:0005886);; Biological Process: protein phosphorylation (GO:0006468);; Cellular Component: plasmodesma (GO:0009506);; Cellular Component: integral component of membrane (GO:0016021);; Biological Process: defense response to bacterium (GO…	MANES_03G115300		Molecular Function: protein phosphatase inhibitor activity (GO:0004864);; Molecular Function: receptor activity (GO:0004872);; Cellular Component: nucleus (GO:0005634);; Cellular Component: cytoplasm (GO:0005737);; Biological Process: defense response (GO:0006952);; Biological Process: response to biotic stimulus (GO:0009607);; Biological Process: abscisic acid-activated signaling pathway (GO:000…	MANES_07G104100		Molecular Function: calmodulin binding (GO:0005516);; Cellular Component: plasma membrane (GO:0005886);; Biological Process: defense response (GO:0006952);; Biological Process: response to biotic stimulus (GO:0009607);; Cellular Component: integral component of membrane (GO:0016021);;
	MANES_04G102800		Molecular Function: calcium ion binding (GO:0005509);; Molecular Function: zinc ion binding (GO:0008270);;				MANES_12G034900		--				MANES_08G166400	Molecular Function: protein serine/threonine kinase activity (GO:0004674);; Molecular Function: non-membrane spanning protein tyrosine kinase activity (GO:0004715);; Molecular Function: ATP binding (GO:0005524);; Cellular Component: plasma membrane (GO:0005886);; Biological Process: peptidyl-tyrosine phosphorylation (GO:0018108);;		MANES_09G171400		--	MANES_04G146400		--	MANES_12G100900		Cellular Component: integral component of membrane (GO:0016021);;
	MANES_08G015300		Cellular Component: Golgi membrane (GO:0000139);; Biological Process: pectin biosynthetic process (GO:0045489);; Molecular Function: polygalacturonate 4-alpha-galacturonosyltransferase activity (GO:0047262);; Biological Process: cell wall organization (GO:0071555);;				MANES_05G114400		Molecular Function: DNA binding (GO:0003677);; Molecular Function: catalytic activity (GO:0003824);; Biological Process: metabolic process (GO:0008152);;				MANES_08G120800	--		MANES_09G109200		Cellular Component: integral component of membrane (GO:0016021);;	MANES_02G137700		Molecular Function: alpha-mannosidase activity (GO:0004559);; Biological Process: mannose metabolic process (GO:0006013);; Biological Process: protein deglycosylation (GO:0006517);; Molecular Function: zinc ion binding (GO:0008270);; Cellular Component: integral component of membrane (GO:0016021);; Molecular Function: carbohydrate binding (GO:0030246);;	MANES_03G155300		--
	MANES_02G223000		Cellular Component: vacuole (GO:0005773);; Biological Process: pollen development (GO:0009555);; Biological Process: thylakoid membrane organization (GO:0010027);; Biological Process: tetracyclic triterpenoid biosynthetic process (GO:0010686);; Molecular Function: cycloartenol synthase activity (GO:0016871);; Biological Process: pentacyclic triterpenoid biosynthetic process (GO:0019745);;				MANES_17G046300		--				MANES_03G096100	Molecular Function: phosphorelay sensor kinase activity (GO:0000155);; Biological Process: phosphorelay signal transduction system (GO:0000160);; Molecular Function: protein kinase C activity (GO:0004697);; Molecular Function: ATP binding (GO:0005524);; Cellular Component: Golgi apparatus (GO:0005794);; Cellular Component: plasma membrane (GO:0005886);; Biological Process: phototropism (GO:000963…		MANES_08G164900		--	MANES_02G145900		Molecular Function: DNA binding (GO:0003677);; Molecular Function: aspartic-type endopeptidase activity (GO:0004190);; Biological Process: proteolysis (GO:0006508);; Biological Process: protein catabolic process (GO:0030163);;	MANES_01G261800		--
	MANES_04G118100		--				MANES_05G172400		Biological Process: lipid metabolic process (GO:0006629);; Biological Process: cellular process (GO:0009987);;				MANES_05G205900	Cellular Component: integral component of membrane (GO:0016021);;		MANES_13G059500		Cellular Component: cytoplasm (GO:0005737);; Biological Process: metal ion transport (GO:0030001);; Molecular Function: transition metal ion binding (GO:0046914);; Biological Process: cellular transition metal ion homeostasis (GO:0046916);;	MANES_01G021900		Molecular Function: microtubule motor activity (GO:0003777);; Molecular Function: ATP binding (GO:0005524);; Cellular Component: kinesin complex (GO:0005871);; Cellular Component: microtubule (GO:0005874);; Biological Process: microtubule-based movement (GO:0007018);; Molecular Function: microtubule binding (GO:0008017);; Molecular Function: ATPase activity (GO:0016887);;	MANES_10G042800		--
	MANES_05G009200		Cellular Component: cytosol (GO:0005829);; Molecular Function: transferase activity (GO:0016740);; Biological Process: L-cysteine catabolic process to pyruvate (GO:0019450);; Molecular Function: isopenicillin-N epimerase activity (GO:0045439);; Molecular Function: L-cysteine desulfhydrase activity (GO:0080146);;				MANES_15G074200		Molecular Function: GTP binding (GO:0005525);; Cellular Component: intracellular (GO:0005622);; Biological Process: small GTPase mediated signal transduction (GO:0007264);;				Manihot_esculenta_newGene_370	Molecular Function: protein tyrosine phosphatase activity (GO:0004725);; Molecular Function: protein tyrosine/serine/threonine phosphatase activity (GO:0008138);; Molecular Function: kinase activity (GO:0016301);; Biological Process: phosphorylation (GO:0016310);; Biological Process: peptidyl-tyrosine dephosphorylation (GO:0035335);;		MANES_08G126000		Molecular Function: protein serine/threonine kinase activity (GO:0004674);; Molecular Function: ATP binding (GO:0005524);; Biological Process: protein phosphorylation (GO:0006468);;	MANES_06G086500		Biological Process: metabolic process (GO:0008152);; Molecular Function: anthocyanidin 3-O-glucosyltransferase activity (GO:0047213);;	MANES_15G005300		Cellular Component: nucleus (GO:0005634);; Biological Process: regulation of transcription from RNA polymerase II promoter (GO:0006357);; Biological Process: cytoskeleton organization (GO:0007010);; Biological Process: regulation of cell shape (GO:0008360);;
	MANES_08G122100		Cellular Component: integral component of membrane (GO:0016021);;				MANES_14G050600		Cellular Component: integral component of membrane (GO:0016021);;				MANES_04G037600	--		MANES_11G080100		Molecular Function: magnesium ion binding (GO:0000287);; Molecular Function: glycerophosphodiester phosphodiesterase activity (GO:0008889);; Cellular Component: plastid (GO:0009536);; Biological Process: cellular phosphate ion homeostasis (GO:0030643);; Biological Process: glycerophospholipid catabolic process (GO:0046475);;	MANES_11G066700		Molecular Function: peptide alpha-N-acetyltransferase activity (GO:0004596);; Biological Process: N-terminal protein amino acid acetylation (GO:0006474);; Cellular Component: protein acetyltransferase complex (GO:0031248);;	MANES_14G006600		--
	MANES_15G035400		Molecular Function: serine-type endopeptidase activity (GO:0004252);; Biological Process: proteolysis (GO:0006508);;				MANES_06G076500		--				MANES_16G096200	Molecular Function: superoxide dismutase activity (GO:0004784);; Cellular Component: nucleus (GO:0005634);; Cellular Component: plant-type cell wall (GO:0009505);; Biological Process: response to cytokinin (GO:0009735);; Biological Process: removal of superoxide radicals (GO:0019430);; Molecular Function: manganese ion binding (GO:0030145);; Cellular Component: extracellular matrix (GO:0031012);;…		MANES_13G029800		--	MANES_10G096200		Cellular Component: membrane (GO:0016020);;	MANES_14G114700		Molecular Function: 1-phosphatidylinositol binding (GO:0005545);; Cellular Component: clathrin-coated vesicle (GO:0030136);; Molecular Function: clathrin binding (GO:0030276);; Biological Process: clathrin coat assembly (GO:0048268);;
	MANES_05G203100		Molecular Function: protein serine/threonine kinase activity (GO:0004674);; Molecular Function: ATP binding (GO:0005524);; Biological Process: protein phosphorylation (GO:0006468);; Cellular Component: integral component of membrane (GO:0016021);;				MANES_02G176900		Molecular Function: ubiquitin-protein transferase activity (GO:0004842);; Biological Process: protein ubiquitination (GO:0016567);;				MANES_03G142900	Cellular Component: integral component of membrane (GO:0016021);; Biological Process: transmembrane transport (GO:0055085);;		MANES_02G006000		Molecular Function: ATP binding (GO:0005524);; Cellular Component: endoplasmic reticulum (GO:0005783);; Molecular Function: 2-alkenal reductase [NAD(P)] activity (GO:0032440);; Biological Process: oxidation-reduction process (GO:0055114);;	MANES_03G032100		Molecular Function: protein tyrosine kinase activity (GO:0004713);; Molecular Function: ATP binding (GO:0005524);; Molecular Function: hydrolase activity (GO:0016787);; Biological Process: peptidyl-tyrosine phosphorylation (GO:0018108);;	MANES_01G015900		--
	MANES_06G065700		Molecular Function: protein serine/threonine phosphatase activity (GO:0004722);; Biological Process: protein dephosphorylation (GO:0006470);;				MANES_13G006300		--				MANES_06G151600	Molecular Function: ferric-chelate reductase activity (GO:0000293);; Cellular Component: integral component of membrane (GO:0016021);; Molecular Function: NAD(P)H oxidase activity (GO:0016174);; Biological Process: oxidation-reduction process (GO:0055114);;		MANES_15G147700		Biological Process: isopentenyl diphosphate biosynthetic process, methylerythritol 4-phosphate pathway (GO:0019288);; Molecular Function: metal ion binding (GO:0046872);; Biological Process: dimethylallyl diphosphate biosynthetic process (GO:0050992);; Molecular Function: 4-hydroxy-3-methylbut-2-en-1-yl diphosphate reductase activity (GO:0051745);; Biological Process: oxidation-reduction process …	MANES_10G055900		Molecular Function: transferase activity, transferring acyl groups other than amino-acyl groups (GO:0016747);;	Manihot_esculenta_newGene_3972		--
	MANES_06G168300		Biological Process: protein folding (GO:0006457);;				MANES_09G106100		Biological Process: transcription, DNA-templated (GO:0006351);;				MANES_05G029200	Molecular Function: aminopeptidase activity (GO:0004177);; Cellular Component: vacuole (GO:0005773);; Cellular Component: cytosol (GO:0005829);; Biological Process: proteolysis (GO:0006508);;		MANES_11G120200		--	MANES_11G022400		Biological Process: regulation of transcription, DNA-templated (GO:0006355);; Molecular Function: zinc ion binding (GO:0008270);; Molecular Function: histone binding (GO:0042393);;	MANES_01G121600		Biological Process: ribosomal large subunit export from nucleus (GO:0000055);; Cellular Component: nucleus (GO:0005634);; Cellular Component: cytoplasm (GO:0005737);; Molecular Function: ribosomal large subunit binding (GO:0043023);;
	MANES_08G047800		Molecular Function: protein serine/threonine kinase activity (GO:0004674);; Molecular Function: ATP binding (GO:0005524);; Biological Process: protein phosphorylation (GO:0006468);;				MANES_02G020800		--				MANES_15G037000	Molecular Function: binding (GO:0005488);;		MANES_08G137700		--	MANES_15G176100		Molecular Function: transporter activity (GO:0005215);; Biological Process: transport (GO:0006810);; Cellular Component: integral component of membrane (GO:0016021);;	MANES_09G131500		Biological Process: metabolic process (GO:0008152);; Molecular Function: ligase activity (GO:0016874);; Molecular Function: phenylalanine racemase (ATP-hydrolyzing) activity (GO:0047462);;
	MANES_04G062200		--				MANES_11G077200		Molecular Function: aspartate kinase activity (GO:0004072);; Biological Process: cellular amino acid biosynthetic process (GO:0008652);; Biological Process: phosphorylation (GO:0016310);; Molecular Function: amino acid binding (GO:0016597);;				MANES_15G095800	--		MANES_11G117000		Molecular Function: nucleotide binding (GO:0000166);; Molecular Function: protein kinase activity (GO:0004672);; Cellular Component: membrane (GO:0016020);;	MANES_03G196800		--	MANES_01G118500		Molecular Function: nucleotide binding (GO:0000166);; Molecular Function: nucleic acid binding (GO:0003676);;
	MANES_16G101700		Cellular Component: membrane (GO:0016020);;				MANES_06G071700		Molecular Function: DNA binding (GO:0003677);; Molecular Function: transcription factor activity, sequence-specific DNA binding (GO:0003700);; Cellular Component: nucleus (GO:0005634);; Biological Process: regulation of transcription, DNA-templated (GO:0006355);;				MANES_16G078800	--		MANES_08G171800		Biological Process: lipid transport (GO:0006869);; Molecular Function: lipid binding (GO:0008289);;	MANES_13G075600		Cellular Component: integral component of membrane (GO:0016021);;	MANES_16G069600		Molecular Function: protein serine/threonine kinase activity (GO:0004674);; Molecular Function: protein serine/threonine/tyrosine kinase activity (GO:0004712);; Molecular Function: ATP binding (GO:0005524);; Biological Process: protein autophosphorylation (GO:0046777);;
	MANES_16G000200		Biological Process: lipoate biosynthetic process (GO:0009107);; Biological Process: protein lipoylation (GO:0009249);; Cellular Component: chloroplast (GO:0009507);; Biological Process: photosynthesis (GO:0015979);; Molecular Function: lipoate synthase activity (GO:0016992);; Molecular Function: 4 iron, 4 sulfur cluster binding (GO:0051539);;				MANES_04G128300		Molecular Function: protein kinase activity (GO:0004672);; Biological Process: phosphorylation (GO:0016310);;				MANES_05G118300	Biological Process: chloroplast organization (GO:0009658);; Cellular Component: chloroplast outer membrane (GO:0009707);;		MANES_01G048000		Molecular Function: non-membrane spanning protein tyrosine kinase activity (GO:0004715);; Molecular Function: ATP binding (GO:0005524);; Biological Process: peptidyl-tyrosine phosphorylation (GO:0018108);;	MANES_16G125700		--	MANES_05G145800		Molecular Function: zinc ion binding (GO:0008270);;
	MANES_07G140800		Molecular Function: zinc ion binding (GO:0008270);; Cellular Component: integral component of membrane (GO:0016021);;				MANES_05G197800		--				MANES_18G034700	--		MANES_04G076100		--	MANES_08G019000		Molecular Function: iron ion binding (GO:0005506);; Cellular Component: integral component of membrane (GO:0016021);; Molecular Function: oxidoreductase activity, acting on paired donors, with incorporation or reduction of molecular oxygen, NAD(P)H as one donor, and incorporation of one atom of oxygen (GO:0016709);; Molecular Function: heme binding (GO:0020037);; Biological Process: secondary met…	MANES_07G093800		Molecular Function: ubiquitin-protein transferase activity (GO:0004842);; Cellular Component: cytoplasm (GO:0005737);; Molecular Function: zinc ion binding (GO:0008270);; Biological Process: regulation of signal transduction (GO:0009966);; Biological Process: protein ubiquitination (GO:0016567);;
	MANES_10G152700		Molecular Function: ATP binding (GO:0005524);;				MANES_18G030100		Biological Process: metabolic process (GO:0008152);; Cellular Component: integral component of membrane (GO:0016021);; Molecular Function: transferase activity, transferring acyl groups (GO:0016746);;				MANES_06G015300	Molecular Function: lipid binding (GO:0008289);;		MANES_14G011300		Biological Process: response to auxin (GO:0009733);;	MANES_09G143200		Molecular Function: phosphoprotein phosphatase activity (GO:0004721);; Biological Process: protein dephosphorylation (GO:0006470);; Biological Process: defense response (GO:0006952);; Molecular Function: ADP binding (GO:0043531);;	MANES_03G207200		Molecular Function: RNA binding (GO:0003723);; Molecular Function: polynucleotide adenylyltransferase activity (GO:0004652);; Cellular Component: nucleus (GO:0005634);; Cellular Component: cytoplasm (GO:0005737);; Biological Process: mRNA polyadenylation (GO:0006378);;
	MANES_14G085100		Molecular Function: (1->3)-beta-D-glucan binding (GO:0001872);; Molecular Function: hydrolase activity, hydrolyzing O-glycosyl compounds (GO:0004553);; Biological Process: response to heat (GO:0009408);; Cellular Component: plant-type cell wall (GO:0009505);; Cellular Component: integral component of membrane (GO:0016021);; Cellular Component: anchored component of plasma membrane (GO:0046658);; …				MANES_09G094700		Molecular Function: protein serine/threonine kinase activity (GO:0004674);; Molecular Function: non-membrane spanning protein tyrosine kinase activity (GO:0004715);; Molecular Function: ATP binding (GO:0005524);; Cellular Component: integral component of membrane (GO:0016021);; Biological Process: peptidyl-tyrosine phosphorylation (GO:0018108);; Molecular Function: carbohydrate binding (GO:003024…				MANES_14G016000	Molecular Function: plastoquinol--plastocyanin reductase activity (GO:0009496);; Biological Process: photosynthesis (GO:0015979);; Cellular Component: integral component of membrane (GO:0016021);; Cellular Component: thylakoid membrane (GO:0042651);; Molecular Function: electron transporter, transferring electrons within cytochrome b6/f complex of photosystem II activity (GO:0045158);; Molecular …		MANES_05G114100		#N/A	MANES_12G034800		Molecular Function: copper ion binding (GO:0005507);; Molecular Function: ATP binding (GO:0005524);; Cellular Component: mitochondrion (GO:0005739);; Biological Process: metabolic process (GO:0008152);; Molecular Function: lyase activity (GO:0016829);; Molecular Function: ligase activity (GO:0016874);;	Manihot_esculenta_newGene_231		--
	MANES_17G081600		--				MANES_05G164200		Molecular Function: zinc ion binding (GO:0008270);;				MANES_11G152500	Molecular Function: structural constituent of ribosome (GO:0003735);; Cellular Component: mitochondrion (GO:0005739);; Cellular Component: ribosome (GO:0005840);; Biological Process: translation (GO:0006412);;		MANES_14G130300		Molecular Function: zinc ion binding (GO:0008270);; Cellular Component: membrane (GO:0016020);;	MANES_02G114100		--	MANES_05G189200		Molecular Function: ubiquitin-protein transferase activity (GO:0004842);; Cellular Component: nucleus (GO:0005634);; Cellular Component: cytoplasm (GO:0005737);; Molecular Function: ligase activity (GO:0016874);; Biological Process: protein ubiquitination involved in ubiquitin-dependent protein catabolic process (GO:0042787);;
	MANES_08G089000		Molecular Function: transcription factor activity, sequence-specific DNA binding (GO:0003700);; Cellular Component: nucleus (GO:0005634);; Biological Process: regulation of transcription, DNA-templated (GO:0006355);; Molecular Function: sequence-specific DNA binding (GO:0043565);;				MANES_S040000		Molecular Function: protein serine/threonine kinase activity (GO:0004674);; Molecular Function: ATP binding (GO:0005524);; Biological Process: protein phosphorylation (GO:0006468);; Cellular Component: integral component of membrane (GO:0016021);; Biological Process: recognition of pollen (GO:0048544);;				MANES_15G108100	Molecular Function: hydrolase activity (GO:0016787);;		MANES_12G048200		Molecular Function: iron ion binding (GO:0005506);; Cellular Component: integral component of membrane (GO:0016021);; Molecular Function: oxidoreductase activity, acting on paired donors, with incorporation or reduction of molecular oxygen, NAD(P)H as one donor, and incorporation of one atom of oxygen (GO:0016709);; Molecular Function: heme binding (GO:0020037);; Biological Process: secondary met…	MANES_01G096400		Molecular Function: nucleotide binding (GO:0000166);; Molecular Function: nucleic acid binding (GO:0003676);; Cellular Component: intracellular (GO:0005622);; Biological Process: transport (GO:0006810);;	MANES_05G178100		Cellular Component: histone acetyltransferase complex (GO:0000123);; Biological Process: chromatin remodeling (GO:0006338);; Biological Process: regulation of transcription, DNA-templated (GO:0006355);; Biological Process: histone acetylation (GO:0016573);;
	MANES_07G051800		Molecular Function: androstan-3-alpha,17-beta-diol dehydrogenase activity (GO:0047044);; Biological Process: oxidation-reduction process (GO:0055114);;				MANES_06G011800		--				MANES_12G051500	Cellular Component: peroxisome (GO:0005777);; Biological Process: sulfur compound metabolic process (GO:0006790);; Biological Process: purine ribonucleotide metabolic process (GO:0009150);; Molecular Function: adenylylsulfatase activity (GO:0047627);;		MANES_12G103000		Cellular Component: integral component of membrane (GO:0016021);;	MANES_05G099300		--	MANES_06G114200		Molecular Function: metal ion binding (GO:0046872);;
	MANES_06G122200		Biological Process: metabolic process (GO:0008152);; Molecular Function: amino acid binding (GO:0016597);;				MANES_10G018600		Molecular Function: zinc ion binding (GO:0008270);;				MANES_01G059800	Molecular Function: iron ion binding (GO:0005506);; Cellular Component: integral component of membrane (GO:0016021);; Molecular Function: heme binding (GO:0020037);; Biological Process: oxidation-reduction process (GO:0055114);; Molecular Function: aromatase activity (GO:0070330);;		MANES_16G013900		Biological Process: MAPK cascade (GO:0000165);; Molecular Function: protein serine/threonine kinase activity (GO:0004674);; Cellular Component: membrane (GO:0016020);;	MANES_04G138700		Molecular Function: protein kinase activity (GO:0004672);; Molecular Function: ATP binding (GO:0005524);; Biological Process: protein phosphorylation (GO:0006468);;	MANES_16G060500		Molecular Function: DNA binding (GO:0003677);; Molecular Function: helicase activity (GO:0004386);; Molecular Function: ATP binding (GO:0005524);; Cellular Component: nucleus (GO:0005634);; Molecular Function: zinc ion binding (GO:0008270);; Molecular Function: transferase activity (GO:0016740);;
	MANES_14G122300		--				MANES_13G001900		Biological Process: lipid metabolic process (GO:0006629);; Molecular Function: O-acyltransferase activity (GO:0008374);;				MANES_02G139300	Biological Process: metabolic process (GO:0008152);; Molecular Function: hydrolase activity, acting on ester bonds (GO:0016788);;		MANES_12G023300		Molecular Function: structural constituent of ribosome (GO:0003735);; Biological Process: translation (GO:0006412);; Cellular Component: large ribosomal subunit (GO:0015934);;	MANES_05G069300		Biological Process: signal transduction (GO:0007165);;	MANES_13G135000		Molecular Function: transmembrane receptor protein tyrosine kinase activity (GO:0004714);; Molecular Function: ATP binding (GO:0005524);; Cellular Component: integral component of membrane (GO:0016021);; Biological Process: peptidyl-tyrosine phosphorylation (GO:0018108);;
	MANES_03G090100		Cellular Component: 1,3-beta-D-glucan synthase complex (GO:0000148);; Molecular Function: 1,3-beta-D-glucan synthase activity (GO:0003843);; Biological Process: (1->3)-beta-D-glucan biosynthetic process (GO:0006075);; Cellular Component: integral component of membrane (GO:0016021);;				MANES_14G043200		Molecular Function: transcription cofactor activity (GO:0003712);; Cellular Component: RISC complex (GO:0016442);; Biological Process: posttranscriptional gene silencing by RNA (GO:0035194);; Biological Process: regulation of nucleic acid-templated transcription (GO:1903506);;				MANES_14G145400	--		MANES_06G007600		Molecular Function: calcium ion binding (GO:0005509);;	MANES_18G105300		Molecular Function: transporter activity (GO:0005215);; Biological Process: oligopeptide transport (GO:0006857);; Cellular Component: integral component of membrane (GO:0016021);;	MANES_08G132200		--
	MANES_10G130600		Molecular Function: GTPase activity (GO:0003924);; Molecular Function: GTP binding (GO:0005525);; Cellular Component: peroxisome (GO:0005777);; Cellular Component: chloroplast outer membrane (GO:0009707);; Biological Process: chloroplast fission (GO:0010020);; Biological Process: peroxisome fission (GO:0016559);; Molecular Function: identical protein binding (GO:0042802);;				MANES_18G089700		Molecular Function: ubiquitin-protein transferase activity (GO:0004842);; Biological Process: protein ubiquitination (GO:0016567);;				MANES_12G023200	Molecular Function: inorganic phosphate transmembrane transporter activity (GO:0005315);; Cellular Component: integral component of plasma membrane (GO:0005887);; Molecular Function: low-affinity phosphate transmembrane transporter activity (GO:0009673);; Cellular Component: chloroplast envelope (GO:0009941);; Biological Process: phosphate ion transmembrane transport (GO:0035435);;		MANES_18G003000		Molecular Function: dolichyl-diphosphooligosaccharide-protein glycotransferase activity (GO:0004579);; Cellular Component: oligosaccharyltransferase complex (GO:0008250);; Cellular Component: integral component of membrane (GO:0016021);; Biological Process: protein N-linked glycosylation via asparagine (GO:0018279);;	MANES_01G187000		Biological Process: single-organism process (GO:0044699);;	MANES_08G100600		Molecular Function: sedoheptulose-7-phosphate:D-glyceraldehyde-3-phosphate glyceronetransferase activity (GO:0004801);; Cellular Component: cytoplasm (GO:0005737);; Biological Process: carbohydrate metabolic process (GO:0005975);; Biological Process: pentose-phosphate shunt (GO:0006098);;
	MANES_01G124200		Cellular Component: plastoglobule (GO:0010287);; Biological Process: carotenoid biosynthetic process (GO:0016117);; Molecular Function: geranylgeranyl-diphosphate geranylgeranyltransferase activity (GO:0016767);;				MANES_10G121800		Biological Process: anthocyanin-containing compound biosynthetic process (GO:0009718);; Molecular Function: anthocyanidin 3-O-glucosyltransferase activity (GO:0047213);;				MANES_07G069200	Cellular Component: ribosome (GO:0005840);; Biological Process: ribosome biogenesis (GO:0042254);;		MANES_16G073200		Molecular Function: metalloendopeptidase activity (GO:0004222);; Cellular Component: cytoplasm (GO:0005737);; Biological Process: rRNA processing (GO:0006364);; Biological Process: proteolysis (GO:0006508);; Biological Process: dephosphorylation (GO:0016311);; Molecular Function: phosphatase activity (GO:0016791);; Biological Process: small molecule biosynthetic process (GO:0044283);;	MANES_08G115100		Cellular Component: plasma membrane (GO:0005886);;	MANES_15G114600		Molecular Function: calmodulin-dependent protein kinase activity (GO:0004683);; Molecular Function: calcium ion binding (GO:0005509);; Molecular Function: calmodulin binding (GO:0005516);; Molecular Function: ATP binding (GO:0005524);; Cellular Component: nucleus (GO:0005634);; Cellular Component: cytoplasm (GO:0005737);; Cellular Component: plasma membrane (GO:0005886);; Biological Process: absc…
	MANES_S056300		--				MANES_01G198900		Molecular Function: alpha,alpha-trehalose-phosphate synthase (UDP-forming) activity (GO:0003825);; Molecular Function: trehalose-phosphatase activity (GO:0004805);; Biological Process: trehalose biosynthetic process (GO:0005992);; Biological Process: dephosphorylation (GO:0016311);;				MANES_S015400	Molecular Function: methyltransferase activity (GO:0008168);; Biological Process: methylation (GO:0032259);;		MANES_13G088800		Cellular Component: vacuole (GO:0005773);; Cellular Component: plasma membrane (GO:0005886);;	MANES_02G131700		Molecular Function: serine-type endopeptidase activity (GO:0004252);; Cellular Component: Golgi apparatus (GO:0005794);; Cellular Component: integral component of membrane (GO:0016021);; Biological Process: protein processing (GO:0016485);;	MANES_14G007400		--
	MANES_01G031100		--				MANES_12G021900		Cellular Component: integral component of membrane (GO:0016021);;				MANES_09G105200	Cellular Component: cytosol (GO:0005829);; Cellular Component: plasma membrane (GO:0005886);; Biological Process: cellular amino acid metabolic process (GO:0006520);; Biological Process: response to lipid hydroperoxide (GO:0006982);; Biological Process: response to UV-B (GO:0010224);; Biological Process: response to non-ionic osmotic stress (GO:0010335);; Cellular Component: endomembrane system (…		MANES_05G050100		Cellular Component: Sec61 translocon complex (GO:0005784);; Biological Process: intracellular protein transport (GO:0006886);; Cellular Component: integral component of membrane (GO:0016021);;	MANES_07G073700		--	MANES_14G107500		Cellular Component: intracellular part (GO:0044424);;
	MANES_14G076900		Molecular Function: microtubule binding (GO:0008017);;				MANES_16G024400		Cellular Component: integral component of membrane (GO:0016021);;				MANES_S077300	Biological Process: nitric oxide biosynthetic process (GO:0006809);; Molecular Function: heme binding (GO:0020037);; Molecular Function: molybdenum ion binding (GO:0030151);; Biological Process: nitrate assimilation (GO:0042128);; Molecular Function: molybdopterin cofactor binding (GO:0043546);; Molecular Function: nitrate reductase (NADPH) activity (GO:0050464);; Biological Process: oxidation-re…		MANES_09G157500		Cellular Component: cytosol (GO:0005829);;	MANES_08G135100		Molecular Function: chitin binding (GO:0008061);; Biological Process: defense response to bacterium (GO:0042742);; Biological Process: defense response to fungus (GO:0050832);;	Manihot_esculenta_newGene_7641		--
	MANES_11G111000		Molecular Function: serine-type carboxypeptidase activity (GO:0004185);; Biological Process: proteolysis involved in cellular protein catabolic process (GO:0051603);;				MANES_16G101000		--				MANES_11G029200	Cellular Component: integral component of membrane (GO:0016021);;		MANES_10G106500		Molecular Function: transporter activity (GO:0005215);; Cellular Component: plasma membrane (GO:0005886);; Biological Process: transport (GO:0006810);; Cellular Component: integral component of membrane (GO:0016021);;	MANES_04G122400		--	MANES_S006200		--
	MANES_01G160700		Cellular Component: endoplasmic reticulum (GO:0005783);; Biological Process: unsaturated fatty acid biosynthetic process (GO:0006636);; Cellular Component: integral component of membrane (GO:0016021);; Molecular Function: oxidoreductase activity, acting on paired donors, with oxidation of a pair of donors resulting in the reduction of molecular oxygen to two molecules of water (GO:0016717);; Mole…				MANES_S047300		Molecular Function: oleoyl-[acyl-carrier-protein] hydrolase activity (GO:0004320);; Biological Process: fatty acid biosynthetic process (GO:0006633);; Molecular Function: palmitoyl-(protein) hydrolase activity (GO:0008474);; Molecular Function: myristoyl-[acyl-carrier-protein] hydrolase activity (GO:0016295);; Molecular Function: palmitoyl-[acyl-carrier-protein] hydrolase activity (GO:0016296);; …				MANES_09G113100	Molecular Function: iron ion transmembrane transporter activity (GO:0005381);; Cellular Component: integral component of membrane (GO:0016021);; Biological Process: iron ion transmembrane transport (GO:0034755);;		MANES_02G133400		Molecular Function: protein serine/threonine kinase activity (GO:0004674);; Molecular Function: ATP binding (GO:0005524);; Biological Process: protein phosphorylation (GO:0006468);;	MANES_04G061000		Molecular Function: glutamate-ammonia ligase activity (GO:0004356);; Molecular Function: ATP binding (GO:0005524);; Cellular Component: cytoplasm (GO:0005737);; Biological Process: glutamine biosynthetic process (GO:0006542);; Biological Process: nitrogen fixation (GO:0009399);;	MANES_07G045400		Biological Process: defense response (GO:0006952);; Molecular Function: ADP binding (GO:0043531);;
	MANES_06G059700		--				MANES_03G046200		Molecular Function: acetylglucosaminyltransferase activity (GO:0008375);; Cellular Component: integral component of membrane (GO:0016021);;				MANES_08G024900	--		MANES_16G125900		--	MANES_12G125600		Molecular Function: protein kinase activity (GO:0004672);; Molecular Function: ubiquitin-protein transferase activity (GO:0004842);; Molecular Function: ATP binding (GO:0005524);; Biological Process: protein phosphorylation (GO:0006468);; Biological Process: protein ubiquitination (GO:0016567);;	MANES_12G080500		Cellular Component: integral component of membrane (GO:0016021);;
	MANES_17G048900		--				MANES_01G242300		Molecular Function: transcription factor activity, sequence-specific DNA binding (GO:0003700);; Cellular Component: nucleus (GO:0005634);; Biological Process: regulation of transcription, DNA-templated (GO:0006355);; Cellular Component: integral component of membrane (GO:0016021);; Molecular Function: sequence-specific DNA binding (GO:0043565);;				MANES_14G100000	Cellular Component: integral component of membrane (GO:0016021);;		MANES_03G180000		Molecular Function: protein serine/threonine kinase activity (GO:0004674);; Molecular Function: ATP binding (GO:0005524);; Cellular Component: plasma membrane (GO:0005886);; Biological Process: protein phosphorylation (GO:0006468);; Cellular Component: integral component of membrane (GO:0016021);; Biological Process: recognition of pollen (GO:0048544);;	MANES_17G020600		Cellular Component: integral component of membrane (GO:0016021);;	MANES_13G047100		Molecular Function: DNA binding (GO:0003677);;
	MANES_13G007900		Cellular Component: chloroplast (GO:0009507);; Molecular Function: hydrolase activity (GO:0016787);;				MANES_17G046200		Molecular Function: protein serine/threonine kinase activity (GO:0004674);; Molecular Function: non-membrane spanning protein tyrosine kinase activity (GO:0004715);; Molecular Function: ATP binding (GO:0005524);; Cellular Component: integral component of membrane (GO:0016021);; Biological Process: peptidyl-tyrosine phosphorylation (GO:0018108);; Molecular Function: carbohydrate binding (GO:003024…				MANES_05G061900	Molecular Function: deoxyribodipyrimidine photo-lyase activity (GO:0003904);;		MANES_14G019900		Molecular Function: magnesium ion binding (GO:0000287);; Molecular Function: pyruvate kinase activity (GO:0004743);; Biological Process: glycolytic process (GO:0006096);; Molecular Function: kinase activity (GO:0016301);; Molecular Function: potassium ion binding (GO:0030955);;	MANES_09G021400		Molecular Function: metalloendopeptidase activity (GO:0004222);; Cellular Component: mitochondrion (GO:0005739);; Molecular Function: zinc ion binding (GO:0008270);; Biological Process: protein processing (GO:0016485);; Biological Process: peptide catabolic process (GO:0043171);; Biological Process: proteolysis involved in cellular protein catabolic process (GO:0051603);;	MANES_05G138700		Molecular Function: aminoacyl-tRNA hydrolase activity (GO:0004045);; Cellular Component: mitochondrion (GO:0005739);; Cellular Component: chloroplast (GO:0009507);; Biological Process: mitochondrial translation (GO:0032543);;
	MANES_11G126500		--				MANES_17G077200		Molecular Function: transcription factor activity, sequence-specific DNA binding (GO:0003700);; Cellular Component: nucleus (GO:0005634);; Biological Process: regulation of transcription, DNA-templated (GO:0006355);; Molecular Function: sequence-specific DNA binding (GO:0043565);;				MANES_09G066200	Biological Process: RNA processing (GO:0006396);; Biological Process: RNA modification (GO:0009451);; Molecular Function: kinase activity (GO:0016301);; Biological Process: phosphorylation (GO:0016310);;		MANES_13G008400		Molecular Function: glucose-6-phosphate dehydrogenase activity (GO:0004345);; Biological Process: glucose metabolic process (GO:0006006);; Biological Process: pentose-phosphate shunt (GO:0006098);; Molecular Function: NADP binding (GO:0050661);; Biological Process: oxidation-reduction process (GO:0055114);;	MANES_16G006400		--	MANES_16G050900		--
	MANES_01G197800		Cellular Component: integral component of membrane (GO:0016021);; Molecular Function: transmembrane transporter activity (GO:0022857);; Biological Process: transmembrane transport (GO:0055085);;				MANES_S027100		Cellular Component: endoplasmic reticulum membrane (GO:0005789);; Cellular Component: integral component of membrane (GO:0016021);;				MANES_05G115400	--		MANES_11G165000		Molecular Function: 3'-5'-exoribonuclease activity (GO:0000175);; Biological Process: nuclear-transcribed mRNA catabolic process, deadenylation-dependent decay (GO:0000288);; Molecular Function: nucleic acid binding (GO:0003676);; Cellular Component: nucleus (GO:0005634);; Molecular Function: transferase activity (GO:0016740);; Cellular Component: CCR4-NOT complex (GO:0030014);; Biological Proces…	MANES_12G092600		--	MANES_15G079200		Molecular Function: nucleotide binding (GO:0000166);; Molecular Function: nucleic acid binding (GO:0003676);;
	MANES_14G009600		Biological Process: regulation of transcription, DNA-templated (GO:0006355);;				MANES_14G098400		Biological Process: transcription, DNA-templated (GO:0006351);;				MANES_01G134000	Cellular Component: integral component of membrane (GO:0016021);;		MANES_15G058100		--	MANES_13G102400		Molecular Function: nucleotide binding (GO:0000166);; Molecular Function: zinc ion binding (GO:0008270);; Molecular Function: oxidoreductase activity (GO:0016491);; Biological Process: oxidation-reduction process (GO:0055114);;	MANES_06G129700		Biological Process: cellular amino acid metabolic process (GO:0006520);; Molecular Function: oxidoreductase activity, acting on the CH-NH2 group of donors, NAD or NADP as acceptor (GO:0016639);; Biological Process: oxidation-reduction process (GO:0055114);;
	MANES_12G099300		Molecular Function: calcium ion binding (GO:0005509);;				MANES_13G119700		Molecular Function: transcription factor activity, sequence-specific DNA binding (GO:0003700);; Biological Process: regulation of transcription, DNA-templated (GO:0006355);; Molecular Function: sequence-specific DNA binding (GO:0043565);;				MANES_15G123100	#N/A		MANES_18G020800		Biological Process: intracellular protein transport (GO:0006886);; Biological Process: vesicle-mediated transport (GO:0016192);; Cellular Component: clathrin adaptor complex (GO:0030131);;	MANES_18G069200		Biological Process: carbohydrate metabolic process (GO:0005975);; Molecular Function: beta-glucosidase activity (GO:0008422);; Molecular Function: scopolin beta-glucosidase activity (GO:0102483);;	MANES_10G058300		Molecular Function: nucleic acid binding (GO:0003676);;
	MANES_01G226700		--				MANES_06G074200		Cellular Component: membrane (GO:0016020);;				MANES_08G017300	Molecular Function: protein serine/threonine kinase activity (GO:0004674);; Molecular Function: non-membrane spanning protein tyrosine kinase activity (GO:0004715);; Molecular Function: ATP binding (GO:0005524);; Cellular Component: plasma membrane (GO:0005886);; Biological Process: cell surface receptor signaling pathway (GO:0007166);; Cellular Component: integral component of membrane (GO:00160…		MANES_09G035900		Molecular Function: protein serine/threonine kinase activity (GO:0004674);; Molecular Function: non-membrane spanning protein tyrosine kinase activity (GO:0004715);; Molecular Function: ATP binding (GO:0005524);; Cellular Component: integral component of membrane (GO:0016021);; Biological Process: peptidyl-tyrosine phosphorylation (GO:0018108);; Molecular Function: carbohydrate binding (GO:003024…	MANES_18G044600		--	MANES_09G026400		Molecular Function: binding (GO:0005488);;
	MANES_03G005400		--				MANES_12G159500		--				MANES_07G024900	--		MANES_11G063600		#N/A	MANES_05G206800		Molecular Function: serine-type peptidase activity (GO:0008236);;	MANES_14G099000		Cellular Component: integral component of membrane (GO:0016021);;
	MANES_02G143500		Molecular Function: ribonuclease P activity (GO:0004526);; Cellular Component: nucleolar ribonuclease P complex (GO:0005655);; Biological Process: RNA phosphodiester bond hydrolysis, endonucleolytic (GO:0090502);;				MANES_17G015100		Molecular Function: hydrolase activity, hydrolyzing O-glycosyl compounds (GO:0004553);; Cellular Component: cell wall (GO:0005618);; Biological Process: xyloglucan metabolic process (GO:0010411);; Cellular Component: integral component of membrane (GO:0016021);; Molecular Function: xyloglucan:xyloglucosyl transferase activity (GO:0016762);; Biological Process: cell wall biogenesis (GO:0042546);; …				MANES_02G109200	Cellular Component: vacuole (GO:0005773);; Cellular Component: integral component of plasma membrane (GO:0005887);; Biological Process: water transport (GO:0006833);; Cellular Component: plasmodesma (GO:0009506);; Biological Process: cellular water homeostasis (GO:0009992);; Molecular Function: water channel activity (GO:0015250);; Molecular Function: glycerol channel activity (GO:0015254);; Biol…		MANES_07G097400		Molecular Function: N-acetyltransferase activity (GO:0008080);; Molecular Function: tyramine N-feruloyltransferase activity (GO:0050366);;	MANES_06G108100		Molecular Function: protochlorophyllide reductase activity (GO:0016630);; Biological Process: oxidation-reduction process (GO:0055114);;	MANES_14G157900		Molecular Function: GTPase activator activity (GO:0005096);; Cellular Component: autophagosome (GO:0005776);; Biological Process: intracellular protein transport (GO:0006886);; Biological Process: autophagy (GO:0006914);; Cellular Component: endosome membrane (GO:0010008);; Molecular Function: Rab GTPase binding (GO:0017137);; Biological Process: regulation of vesicle fusion (GO:0031338);; Biolog…
	MANES_14G100600		Biological Process: metal ion transport (GO:0030001);; Molecular Function: metal ion binding (GO:0046872);;				MANES_12G020300		Molecular Function: zinc ion binding (GO:0008270);;				MANES_15G154300	--		MANES_18G001300		Cellular Component: integral component of membrane (GO:0016021);; Biological Process: transmembrane transport (GO:0055085);;	MANES_12G150700		Molecular Function: zinc ion binding (GO:0008270);; Cellular Component: integral component of membrane (GO:0016021);;	MANES_12G144600		--
	MANES_09G134000		Molecular Function: structural constituent of ribosome (GO:0003735);; Cellular Component: ribosome (GO:0005840);; Biological Process: translation (GO:0006412);;				MANES_11G056100		--				MANES_09G133500	Cellular Component: chloroplast envelope (GO:0009941);; Molecular Function: kinase activity (GO:0016301);; Biological Process: phosphorylation (GO:0016310);; Molecular Function: hydrolase activity, acting on ester bonds (GO:0016788);;		MANES_08G050800		--	MANES_07G141600		Molecular Function: hydroxyacylglutathione hydrolase activity (GO:0004416);; Biological Process: methylglyoxal catabolic process to D-lactate via S-lactoyl-glutathione (GO:0019243);;	MANES_15G156000		Molecular Function: zinc ion binding (GO:0008270);; Cellular Component: integral component of membrane (GO:0016021);; Molecular Function: transferase activity, transferring glycosyl groups (GO:0016757);;
	MANES_06G137600		Molecular Function: nucleic acid binding (GO:0003676);;				MANES_17G124300		Molecular Function: peroxidase activity (GO:0004601);; Biological Process: response to oxidative stress (GO:0006979);; Molecular Function: heme binding (GO:0020037);; Biological Process: oxidation-reduction process (GO:0055114);; Biological Process: cellular oxidant detoxification (GO:0098869);;				MANES_18G123900	Cellular Component: chloroplast thylakoid membrane (GO:0009535);; Biological Process: defense response to fungus, incompatible interaction (GO:0009817);; Cellular Component: chloroplast envelope (GO:0009941);; Biological Process: NADH dehydrogenase complex (plastoquinone) assembly (GO:0010258);; Molecular Function: oxidoreductase activity, acting on NAD(P)H, quinone or similar compound as accepto…		MANES_05G002000		Molecular Function: protein disulfide isomerase activity (GO:0003756);; Cellular Component: endoplasmic reticulum (GO:0005783);; Biological Process: protein folding (GO:0006457);; Biological Process: response to endoplasmic reticulum stress (GO:0034976);; Biological Process: cell redox homeostasis (GO:0045454);;	MANES_15G061300		--	MANES_11G033700		Biological Process: transcription elongation from RNA polymerase II promoter (GO:0006368);; Biological Process: negative regulation of flower development (GO:0009910);; Biological Process: histone methylation (GO:0016571);; Cellular Component: Cdc73/Paf1 complex (GO:0016593);;
	MANES_14G002500		Biological Process: sodium ion transport (GO:0006814);; Molecular Function: oxaloacetate transmembrane transporter activity (GO:0015131);; Molecular Function: malate transmembrane transporter activity (GO:0015140);; Cellular Component: integral component of membrane (GO:0016021);; Biological Process: malate transmembrane transport (GO:0071423);; Biological Process: oxaloacetate(2-) transmembrane …				Manihot_esculenta_newGene_1049		#N/A				MANES_15G084200	Molecular Function: protein serine/threonine kinase activity (GO:0004674);; Molecular Function: ATP binding (GO:0005524);; Cellular Component: plasma membrane (GO:0005886);; Cellular Component: plasmodesma (GO:0009506);; Cellular Component: integral component of membrane (GO:0016021);; Biological Process: protein autophosphorylation (GO:0046777);;		MANES_15G093300		Molecular Function: nucleotide binding (GO:0000166);;	MANES_13G023800		Molecular Function: oxidoreductase activity (GO:0016491);; Biological Process: oxidation-reduction process (GO:0055114);;	MANES_11G065200		Cellular Component: chloroplast stroma (GO:0009570);; Cellular Component: proplastid stroma (GO:0009571);; Biological Process: response to cytokinin (GO:0009735);; Biological Process: photosystem II assembly (GO:0010207);;
	MANES_06G118000		Molecular Function: protein kinase activity (GO:0004672);; Molecular Function: ATP binding (GO:0005524);; Biological Process: protein phosphorylation (GO:0006468);; Cellular Component: integral component of membrane (GO:0016021);;				MANES_01G140700		Molecular Function: D-lactate dehydrogenase (cytochrome) activity (GO:0004458);; Molecular Function: flavin adenine dinucleotide binding (GO:0050660);; Biological Process: oxidation-reduction process (GO:0055114);;				MANES_01G134900	Biological Process: regulation of transcription, DNA-templated (GO:0006355);;		MANES_09G084200		Biological Process: response to stress (GO:0006950);;	MANES_05G145500		Molecular Function: lipid binding (GO:0008289);; Cellular Component: integral component of membrane (GO:0016021);;	MANES_06G045200		Molecular Function: zinc ion binding (GO:0008270);;
	MANES_14G053600		Biological Process: carbohydrate metabolic process (GO:0005975);; Molecular Function: beta-glucosidase activity (GO:0008422);; Molecular Function: scopolin beta-glucosidase activity (GO:0102483);;				MANES_01G230000		Molecular Function: transcription factor activity, sequence-specific DNA binding (GO:0003700);; Biological Process: regulation of transcription, DNA-templated (GO:0006355);; Molecular Function: sequence-specific DNA binding (GO:0043565);;				MANES_13G095100	Biological Process: metabolic process (GO:0008152);; Molecular Function: hydrolase activity (GO:0016787);;		MANES_13G101600		Molecular Function: 1-deoxy-D-xylulose-5-phosphate synthase activity (GO:0008661);; Biological Process: terpenoid biosynthetic process (GO:0016114);;	MANES_03G001500		Cellular Component: integral component of membrane (GO:0016021);;	MANES_08G006000		--
	MANES_11G157100		--				MANES_03G076800		--				MANES_16G135400	Molecular Function: catalytic activity (GO:0003824);;		MANES_15G172700		Molecular Function: DNA binding (GO:0003677);; Cellular Component: integral component of membrane (GO:0016021);;	MANES_03G033400		Molecular Function: beta-galactosidase activity (GO:0004565);; Cellular Component: cell wall (GO:0005618);; Cellular Component: vacuole (GO:0005773);; Biological Process: carbohydrate metabolic process (GO:0005975);; Molecular Function: carbohydrate binding (GO:0030246);;	MANES_15G175400		Molecular Function: acid phosphatase activity (GO:0003993);; Biological Process: dephosphorylation (GO:0016311);;
	MANES_08G155900		Molecular Function: calmodulin binding (GO:0005516);; Cellular Component: plasma membrane (GO:0005886);; Biological Process: defense response (GO:0006952);; Biological Process: response to biotic stimulus (GO:0009607);; Cellular Component: integral component of membrane (GO:0016021);;				MANES_06G109700		--				MANES_09G100400	Molecular Function: GTPase activity (GO:0003924);; Molecular Function: structural constituent of cytoskeleton (GO:0005200);; Molecular Function: GTP binding (GO:0005525);; Cellular Component: cytoplasm (GO:0005737);; Cellular Component: microtubule (GO:0005874);; Biological Process: microtubule-based process (GO:0007017);;		MANES_10G074000		Molecular Function: phosphoglycerate dehydrogenase activity (GO:0004617);; Biological Process: L-serine biosynthetic process (GO:0006564);; Molecular Function: amino acid binding (GO:0016597);; Molecular Function: NAD binding (GO:0051287);; Biological Process: oxidation-reduction process (GO:0055114);;	MANES_05G089700		--	MANES_12G094000		Molecular Function: protein serine/threonine kinase activity (GO:0004674);; Molecular Function: ATP binding (GO:0005524);; Cellular Component: nucleus (GO:0005634);; Cellular Component: cytoplasm (GO:0005737);; Biological Process: protein phosphorylation (GO:0006468);; Biological Process: intracellular signal transduction (GO:0035556);;
	MANES_10G153700		--				MANES_12G129900		--				MANES_18G123000	Molecular Function: monooxygenase activity (GO:0004497);; Molecular Function: iron ion binding (GO:0005506);; Cellular Component: integral component of membrane (GO:0016021);; Molecular Function: oxidoreductase activity, acting on paired donors, with incorporation or reduction of molecular oxygen (GO:0016705);; Molecular Function: heme binding (GO:0020037);; Molecular Function: secologanin syntha…		MANES_08G128700		#N/A	MANES_18G023300		--	MANES_18G049300		Biological Process: mRNA splicing, via spliceosome (GO:0000398);; Molecular Function: RNA binding (GO:0003723);; Cellular Component: U1 snRNP (GO:0005685);; Cellular Component: U2-type prespliceosome (GO:0071004);;
	MANES_13G115000		#N/A				MANES_03G078900		Molecular Function: dTDP-glucose 4,6-dehydratase activity (GO:0008460);; Biological Process: nucleotide-sugar metabolic process (GO:0009225);;				MANES_11G005100	Biological Process: methylation (GO:0032259);; Molecular Function: protein dimerization activity (GO:0046983);; Molecular Function: (iso)eugenol O-methyltransferase activity (GO:0050630);;		MANES_06G020600		--	MANES_05G081400		Molecular Function: transcription corepressor activity (GO:0003714);; Cellular Component: nucleus (GO:0005634);; Biological Process: response to wounding (GO:0009611);; Biological Process: regulation of defense response (GO:0031347);; Biological Process: negative regulation of nucleic acid-templated transcription (GO:1903507);; Biological Process: regulation of jasmonic acid mediated signaling pa…	MANES_18G143600		--
	MANES_06G092400		--				MANES_03G023200		Biological Process: carbohydrate transport (GO:0008643);; Cellular Component: integral component of membrane (GO:0016021);; Molecular Function: substrate-specific transmembrane transporter activity (GO:0022891);; Molecular Function: 2-alkenal reductase [NAD(P)] activity (GO:0032440);; Biological Process: transmembrane transport (GO:0055085);; Biological Process: oxidation-reduction process (GO:00…				MANES_10G040600	Molecular Function: hydrolase activity (GO:0016787);;		MANES_16G081900		Molecular Function: structural constituent of ribosome (GO:0003735);; Cellular Component: mitochondrial inner membrane (GO:0005743);; Biological Process: translation (GO:0006412);; Molecular Function: coenzyme A transmembrane transporter activity (GO:0015228);; Cellular Component: integral component of membrane (GO:0016021);; Biological Process: coenzyme A transmembrane transport (GO:0035349);;	Manihot_esculenta_newGene_5202		#N/A	MANES_11G023900		Molecular Function: protein serine/threonine kinase activity (GO:0004674);; Molecular Function: ATP binding (GO:0005524);; Biological Process: protein phosphorylation (GO:0006468);;
	MANES_05G176400		Molecular Function: ATP binding (GO:0005524);; Cellular Component: kinesin complex (GO:0005871);; Biological Process: microtubule-based movement (GO:0007018);; Molecular Function: microtubule binding (GO:0008017);; Molecular Function: ATP-dependent microtubule motor activity, plus-end-directed (GO:0008574);;				MANES_07G031500		Molecular Function: transferase activity, transferring acyl groups other than amino-acyl groups (GO:0016747);;				MANES_01G073800	Molecular Function: protein serine/threonine kinase activity (GO:0004674);; Molecular Function: ATP binding (GO:0005524);; Cellular Component: plasma membrane (GO:0005886);; Biological Process: protein phosphorylation (GO:0006468);; Cellular Component: integral component of membrane (GO:0016021);; Molecular Function: 2-alkenal reductase [NAD(P)] activity (GO:0032440);; Biological Process: oxidati…		MANES_08G054400		Cellular Component: cell wall (GO:0005618);; Cellular Component: vacuole (GO:0005773);; Biological Process: carbohydrate metabolic process (GO:0005975);; Molecular Function: cellulase activity (GO:0008810);; Molecular Function: polysaccharide binding (GO:0030247);; Cellular Component: anchored component of plasma membrane (GO:0046658);;	MANES_06G102200		Molecular Function: GTP binding (GO:0005525);; Cellular Component: intracellular (GO:0005622);; Biological Process: small GTPase mediated signal transduction (GO:0007264);;	MANES_14G048000		--
	MANES_05G198200		Molecular Function: protein dimerization activity (GO:0046983);;				MANES_18G039800		--				MANES_18G003900	Molecular Function: DNA binding (GO:0003677);;		MANES_04G091100		--	MANES_15G143100		Biological Process: protein peptidyl-prolyl isomerization (GO:0000413);; Molecular Function: peptidyl-prolyl cis-trans isomerase activity (GO:0003755);; Biological Process: protein folding (GO:0006457);;	MANES_07G094100		Cellular Component: integral component of membrane (GO:0016021);;
	MANES_16G032200		Molecular Function: transporter activity (GO:0005215);; Biological Process: transport (GO:0006810);; Cellular Component: integral component of membrane (GO:0016021);;				MANES_14G012800		--				MANES_05G208200	Cellular Component: Golgi apparatus (GO:0005794);; Cellular Component: cytosol (GO:0005829);; Cellular Component: plasma membrane (GO:0005886);; Biological Process: response to desiccation (GO:0009269);; Cellular Component: plasmodesma (GO:0009506);; Biological Process: response to cytokinin (GO:0009735);;		MANES_16G068100		Biological Process: protein folding (GO:0006457);; Molecular Function: unfolded protein binding (GO:0051082);;	MANES_15G132400		Molecular Function: cellulase activity (GO:0008810);; Biological Process: cellulose catabolic process (GO:0030245);;	MANES_09G134600		--
	MANES_14G044000		--				MANES_06G142100		Cellular Component: integral component of membrane (GO:0016021);;				MANES_06G015400	--		MANES_14G025500		Molecular Function: o-succinylbenzoate-CoA ligase activity (GO:0008756);; Cellular Component: plasmodesma (GO:0009506);; Cellular Component: chloroplast stroma (GO:0009570);; Biological Process: response to cytokinin (GO:0009735);; Biological Process: positive regulation of seed germination (GO:0010030);; Biological Process: seed coat development (GO:0010214);; Biological Process: oxalate catabol…	MANES_03G116700		Molecular Function: structural molecule activity (GO:0005198);; Biological Process: response to light stimulus (GO:0009416);; Cellular Component: photosystem I (GO:0009522);; Cellular Component: chloroplast thylakoid membrane (GO:0009535);; Biological Process: photosynthesis, light harvesting in photosystem I (GO:0009768);; Cellular Component: chloroplast envelope (GO:0009941);; Cellular Componen…	Manihot_esculenta_newGene_6283		Molecular Function: catalytic activity (GO:0003824);; Molecular Function: ion binding (GO:0043167);;
	MANES_16G011400		Cellular Component: intracellular (GO:0005622);; Biological Process: transport (GO:0006810);;				MANES_15G142400		--				MANES_08G114800	--		MANES_S020100		--	MANES_12G129800		Molecular Function: transcription factor activity, sequence-specific DNA binding (GO:0003700);; Cellular Component: nucleus (GO:0005634);; Biological Process: regulation of transcription, DNA-templated (GO:0006355);; Molecular Function: transaminase activity (GO:0008483);; Molecular Function: sequence-specific DNA binding (GO:0043565);;	MANES_09G058200		Molecular Function: protein serine/threonine kinase activity (GO:0004674);; Molecular Function: protein serine/threonine/tyrosine kinase activity (GO:0004712);; Molecular Function: ATP binding (GO:0005524);; Biological Process: protein phosphorylation (GO:0006468);; Biological Process: response to oxidative stress (GO:0006979);;
	MANES_06G127300		Molecular Function: iron ion binding (GO:0005506);; Cellular Component: integral component of membrane (GO:0016021);;				MANES_12G054700		Biological Process: metabolic process (GO:0008152);; Molecular Function: transferase activity, transferring hexosyl groups (GO:0016758);;				MANES_12G070100	Molecular Function: transporter activity (GO:0005215);; Cellular Component: integral component of membrane (GO:0016021);; Biological Process: transmembrane transport (GO:0055085);;		MANES_10G035000		Molecular Function: transporter activity (GO:0005215);; Biological Process: transport (GO:0006810);; Cellular Component: integral component of membrane (GO:0016021);;	MANES_01G252600		Molecular Function: metal ion binding (GO:0046872);;	MANES_11G005400		--
	MANES_12G007300		Biological Process: response to auxin (GO:0009733);; Cellular Component: integral component of membrane (GO:0016021);;				MANES_08G061300		Molecular Function: serine-type carboxypeptidase activity (GO:0004185);; Molecular Function: transferase activity, transferring acyl groups other than amino-acyl groups (GO:0016747);; Biological Process: secondary metabolic process (GO:0019748);; Biological Process: proteolysis involved in cellular protein catabolic process (GO:0051603);;				MANES_01G208600	Cellular Component: Golgi apparatus (GO:0005794);; Cellular Component: integral component of membrane (GO:0016021);; Molecular Function: O-acetyltransferase activity (GO:0016413);; Biological Process: cell wall organization or biogenesis (GO:0071554);;		MANES_15G157400		--	MANES_07G091700		Cellular Component: integral component of membrane (GO:0016021);; Molecular Function: transmembrane transporter activity (GO:0022857);; Biological Process: transmembrane transport (GO:0055085);;	MANES_10G009500		Biological Process: single-organism process (GO:0044699);;
	MANES_06G071800		Cellular Component: endosome (GO:0005768);; Cellular Component: vacuole (GO:0005773);; Cellular Component: trans-Golgi network (GO:0005802);; Cellular Component: plasma membrane (GO:0005886);; Cellular Component: integral component of membrane (GO:0016021);; Molecular Function: kinase activity (GO:0016301);; Biological Process: phosphorylation (GO:0016310);;				MANES_13G075500		Molecular Function: GTP binding (GO:0005525);; Cellular Component: Golgi apparatus (GO:0005794);; Cellular Component: cytosol (GO:0005829);; Biological Process: retrograde vesicle-mediated transport, Golgi to ER (GO:0006890);; Biological Process: intra-Golgi vesicle-mediated transport (GO:0006891);; Biological Process: small GTPase mediated signal transduction (GO:0007264);; Molecular Function: h…				MANES_06G097400	Molecular Function: zinc ion binding (GO:0008270);;		MANES_17G031400		Molecular Function: protein serine/threonine kinase activity (GO:0004674);; Molecular Function: ATP binding (GO:0005524);; Biological Process: protein phosphorylation (GO:0006468);; Cellular Component: integral component of membrane (GO:0016021);; Biological Process: recognition of pollen (GO:0048544);;	MANES_15G106600		Biological Process: amino acid transmembrane transport (GO:0003333);; Cellular Component: integral component of plasma membrane (GO:0005887);; Molecular Function: L-amino acid transmembrane transporter activity (GO:0015179);; Molecular Function: polyamine transmembrane transporter activity (GO:0015203);; Molecular Function: antiporter activity (GO:0015297);; Biological Process: polyamine transmem…	MANES_12G153600		Molecular Function: ATP binding (GO:0005524);; Biological Process: protein phosphorylation (GO:0006468);; Molecular Function: RNA polymerase II carboxy-terminal domain kinase activity (GO:0008353);;
	MANES_10G140100		Biological Process: resolution of meiotic recombination intermediates (GO:0000712);; Biological Process: sister chromatid segregation (GO:0000819);; Molecular Function: DNA binding (GO:0003677);; Molecular Function: DNA topoisomerase type II (ATP-hydrolyzing) activity (GO:0003918);; Molecular Function: ATP binding (GO:0005524);; Cellular Component: nucleus (GO:0005634);; Biological Process: DNA t…				MANES_13G037700		--				MANES_12G017400	--		MANES_09G131300		--	MANES_15G075500		Molecular Function: enzyme inhibitor activity (GO:0004857);; Molecular Function: hydrolase activity, acting on ester bonds (GO:0016788);; Cellular Component: cell periphery (GO:0071944);;	MANES_15G010700		Molecular Function: zinc ion binding (GO:0008270);; Cellular Component: integral component of membrane (GO:0016021);;
	MANES_18G039400		Biological Process: activation of MAPKK activity (GO:0000186);; Molecular Function: MAP kinase kinase kinase activity (GO:0004709);; Molecular Function: ATP binding (GO:0005524);; Cellular Component: intracellular (GO:0005622);; Cellular Component: integral component of membrane (GO:0016021);;				MANES_11G140800		--				MANES_07G139900	--		MANES_13G113000		--	MANES_07G027600		--	Manihot_esculenta_newGene_6195		--
	MANES_17G013300		Biological Process: transport (GO:0006810);; Cellular Component: integral component of membrane (GO:0016021);;				MANES_18G009600		Cellular Component: membrane (GO:0016020);; Molecular Function: metal ion binding (GO:0046872);;				MANES_09G072200	Molecular Function: galactinol-raffinose galactosyltransferase activity (GO:0047268);;		MANES_03G142500		Cellular Component: endoplasmic reticulum (GO:0005783);; Cellular Component: plasma membrane (GO:0005886);; Cellular Component: integral component of membrane (GO:0016021);; Molecular Function: cellulose synthase (UDP-forming) activity (GO:0016760);; Biological Process: cellulose biosynthetic process (GO:0030244);; Biological Process: cell wall organization (GO:0071555);;	MANES_12G061400		Molecular Function: ATP binding (GO:0005524);; Biological Process: protein folding (GO:0006457);; Biological Process: response to stress (GO:0006950);; Molecular Function: unfolded protein binding (GO:0051082);;	MANES_13G142000		Cellular Component: cytoplasm (GO:0005737);; Biological Process: protein folding (GO:0006457);; Molecular Function: unfolded protein binding (GO:0051082);;
	MANES_05G098000		Biological Process: defense response (GO:0006952);; Molecular Function: ADP binding (GO:0043531);;				MANES_11G117600		--				MANES_13G143200	Biological Process: amino acid transmembrane transport (GO:0003333);; Molecular Function: amino acid transmembrane transporter activity (GO:0015171);; Cellular Component: integral component of membrane (GO:0016021);;		MANES_12G157200		--	MANES_01G123800		Biological Process: sucrose metabolic process (GO:0005985);; Molecular Function: sucrose synthase activity (GO:0016157);;	MANES_01G151800		--
	MANES_15G097600		Molecular Function: mRNA binding (GO:0003729);; Molecular Function: structural constituent of ribosome (GO:0003735);; Biological Process: translation (GO:0006412);; Cellular Component: cytosolic large ribosomal subunit (GO:0022625);;				MANES_15G086400		Molecular Function: zinc ion binding (GO:0008270);; Cellular Component: integral component of membrane (GO:0016021);;				MANES_03G115700	Molecular Function: catalytic activity (GO:0003824);; Molecular Function: pyridoxal phosphate binding (GO:0030170);;		MANES_16G113900		Molecular Function: mRNA binding (GO:0003729);; Molecular Function: 3-hydroxyacyl-CoA dehydrogenase activity (GO:0003857);; Molecular Function: enoyl-CoA hydratase activity (GO:0004300);; Cellular Component: cell wall (GO:0005618);; Cellular Component: peroxisome (GO:0005777);; Biological Process: fatty acid beta-oxidation (GO:0006635);; Molecular Function: microtubule binding (GO:0008017);; Mole…	MANES_16G007800		--	MANES_15G094400		Biological Process: recognition of pollen (GO:0048544);;
	MANES_02G053000		Cellular Component: extracellular region (GO:0005576);; Cellular Component: cell wall (GO:0005618);; Biological Process: plant-type cell wall organization (GO:0009664);; Biological Process: unidimensional cell growth (GO:0009826);; Cellular Component: membrane (GO:0016020);; Biological Process: primary root development (GO:0080022);;				MANES_09G024300		Molecular Function: catalytic activity (GO:0003824);;				MANES_08G026700	Biological Process: signal transduction (GO:0007165);;		MANES_13G070700		Molecular Function: GTP binding (GO:0005525);; Cellular Component: intracellular (GO:0005622);; Biological Process: small GTPase mediated signal transduction (GO:0007264);;	MANES_14G092200		Molecular Function: protein dimerization activity (GO:0046983);;	MANES_01G125500		--
	MANES_05G154000		--				MANES_03G004600		Molecular Function: nucleotide binding (GO:0000166);; Molecular Function: protein kinase activity (GO:0004672);; Biological Process: phosphorylation (GO:0016310);;				MANES_02G036500	--		MANES_07G005400		Molecular Function: transporter activity (GO:0005215);; Cellular Component: mitochondrial inner membrane (GO:0005743);; Cellular Component: integral component of membrane (GO:0016021);; Biological Process: transmembrane transport (GO:0055085);;	MANES_12G050600		Biological Process: protein peptidyl-prolyl isomerization (GO:0000413);; Molecular Function: peptidyl-prolyl cis-trans isomerase activity (GO:0003755);; Molecular Function: FK506 binding (GO:0005528);; Cellular Component: endoplasmic reticulum membrane (GO:0005789);; Biological Process: chaperone-mediated protein folding (GO:0061077);;	MANES_01G104900		Biological Process: cell morphogenesis (GO:0000902);; Cellular Component: plasma membrane (GO:0005886);; Cellular Component: cell cortex (GO:0005938);; Cellular Component: site of polarized growth (GO:0030427);; Biological Process: actin filament reorganization (GO:0090527);;
	MANES_03G165900		Molecular Function: metal ion binding (GO:0046872);; Molecular Function: dioxygenase activity (GO:0051213);; Biological Process: oxidation-reduction process (GO:0055114);;				MANES_13G039600		--				MANES_12G023100	--		Manihot_esculenta_newGene_271		Cellular Component: endosome (GO:0005768);; Biological Process: vesicle docking involved in exocytosis (GO:0006904);; Biological Process: endosome organization (GO:0007032);; Biological Process: lysosome organization (GO:0007040);; Molecular Function: protein binding, bridging (GO:0030674);; Cellular Component: HOPS complex (GO:0030897);; Biological Process: regulation of SNARE complex assembly (…	MANES_01G108800		--	MANES_12G054900		Biological Process: metabolic process (GO:0008152);; Molecular Function: transferase activity, transferring hexosyl groups (GO:0016758);;
	MANES_03G156400		Cellular Component: integral component of plasma membrane (GO:0005887);; Molecular Function: ammonium transmembrane transporter activity (GO:0008519);; Biological Process: organic cation transport (GO:0015695);; Biological Process: nitrogen utilization (GO:0019740);; Biological Process: ammonium transmembrane transport (GO:0072488);;				MANES_07G103200		Cellular Component: integral component of membrane (GO:0016021);;				Manihot_esculenta_newGene_1015	#N/A		MANES_11G061500		--	MANES_02G106700		Cellular Component: extrinsic component of vacuolar membrane (GO:0000306);; Biological Process: intracellular protein transport (GO:0006886);; Molecular Function: zinc ion binding (GO:0008270);; Cellular Component: integral component of membrane (GO:0016021);;	MANES_18G032200		Molecular Function: iron ion binding (GO:0005506);; Cellular Component: integral component of membrane (GO:0016021);; Molecular Function: heme binding (GO:0020037);; Molecular Function: flavonoid 3',5'-hydroxylase activity (GO:0033772);; Biological Process: secondary metabolite biosynthetic process (GO:0044550);; Biological Process: oxidation-reduction process (GO:0055114);;
	MANES_09G188200		Molecular Function: glycine-tRNA ligase activity (GO:0004820);; Molecular Function: ATP binding (GO:0005524);; Cellular Component: cytoplasm (GO:0005737);; Biological Process: glycyl-tRNA aminoacylation (GO:0006426);;				MANES_02G097300		Molecular Function: ATP binding (GO:0005524);;				MANES_13G121000	--		MANES_06G128300		Molecular Function: transcription cofactor activity (GO:0003712);; Cellular Component: RISC complex (GO:0016442);; Biological Process: posttranscriptional gene silencing by RNA (GO:0035194);; Biological Process: regulation of nucleic acid-templated transcription (GO:1903506);;	MANES_12G006100		Biological Process: cellular component organization (GO:0016043);; Biological Process: single-organism cellular process (GO:0044763);;	MANES_15G177800		Molecular Function: protein kinase activity (GO:0004672);; Molecular Function: ATP binding (GO:0005524);; Cellular Component: plasma membrane (GO:0005886);; Biological Process: protein phosphorylation (GO:0006468);; Cellular Component: chloroplast (GO:0009507);; Cellular Component: integral component of membrane (GO:0016021);;
	MANES_02G092700		Cellular Component: integral component of membrane (GO:0016021);;				MANES_05G134900		--				MANES_16G069000	Molecular Function: zinc ion binding (GO:0008270);;		MANES_15G093400		Molecular Function: nucleotide binding (GO:0000166);;	Manihot_esculenta_newGene_9279		--	MANES_06G130400		Biological Process: response to oxidative stress (GO:0006979);; Molecular Function: peptide-methionine (S)-S-oxide reductase activity (GO:0008113);; Biological Process: protein repair (GO:0030091);; Biological Process: oxidation-reduction process (GO:0055114);;
	MANES_13G099700		Molecular Function: transferase activity, transferring glycosyl groups (GO:0016757);;				MANES_15G072100		--				MANES_05G145200	Molecular Function: ATP binding (GO:0005524);; Biological Process: drug transmembrane transport (GO:0006855);; Molecular Function: xenobiotic-transporting ATPase activity (GO:0008559);; Molecular Function: peptide-transporting ATPase activity (GO:0015440);; Biological Process: peptide transport (GO:0015833);; Cellular Component: integral component of membrane (GO:0016021);; Biological Process: xe…		MANES_12G069200		Molecular Function: protein tyrosine phosphatase activity (GO:0004725);; Biological Process: peptidyl-tyrosine dephosphorylation (GO:0035335);;	MANES_08G057700		Cellular Component: membrane (GO:0016020);; Molecular Function: metal ion binding (GO:0046872);;	Manihot_esculenta_newGene_3655		--
	MANES_17G062600		Molecular Function: serine-type endopeptidase activity (GO:0004252);; Cellular Component: cell wall (GO:0005618);; Biological Process: proteolysis (GO:0006508);; Molecular Function: 2-alkenal reductase [NAD(P)] activity (GO:0032440);; Biological Process: oxidation-reduction process (GO:0055114);;				MANES_04G121600		--				MANES_01G070200	Molecular Function: metal ion binding (GO:0046872);; Molecular Function: leucocyanidin oxygenase activity (GO:0050589);; Biological Process: oxidation-reduction process (GO:0055114);;		MANES_03G044100		Molecular Function: DNA binding (GO:0003677);; Molecular Function: transcription factor activity, sequence-specific DNA binding (GO:0003700);; Cellular Component: nucleus (GO:0005634);; Biological Process: regulation of transcription, DNA-templated (GO:0006355);;	MANES_05G100500		Cellular Component: integral component of membrane (GO:0016021);;	MANES_03G168200		--
	MANES_02G101800		Molecular Function: lyase activity (GO:0016829);;				MANES_11G054100		Molecular Function: lyase activity (GO:0016829);;				MANES_16G037800	Biological Process: proteolysis (GO:0006508);; Molecular Function: cysteine-type peptidase activity (GO:0008234);; Biological Process: embryo development ending in seed dormancy (GO:0009793);; Biological Process: pollen tube development (GO:0048868);;		MANES_07G048700		Molecular Function: magnesium ion binding (GO:0000287);; Molecular Function: phospholipid-translocating ATPase activity (GO:0004012);; Molecular Function: ATP binding (GO:0005524);; Cellular Component: integral component of membrane (GO:0016021);; Biological Process: phospholipid translocation (GO:0045332);;	MANES_10G034300		Molecular Function: GTP binding (GO:0005525);; Cellular Component: intracellular (GO:0005622);; Biological Process: vesicle docking involved in exocytosis (GO:0006904);; Biological Process: small GTPase mediated signal transduction (GO:0007264);; Biological Process: protein secretion (GO:0009306);; Molecular Function: hydrolase activity (GO:0016787);;	MANES_16G107800		Molecular Function: arginine-tRNA ligase activity (GO:0004814);; Molecular Function: ATP binding (GO:0005524);; Cellular Component: cytoplasm (GO:0005737);; Biological Process: arginyl-tRNA aminoacylation (GO:0006420);;
	MANES_03G194800		Molecular Function: signal transducer activity (GO:0004871);; Cellular Component: intracellular (GO:0005622);; Cellular Component: plasmodesma (GO:0009506);; Biological Process: calcium-mediated signaling (GO:0019722);;				MANES_02G141900		--				MANES_05G192300	--		MANES_15G129300		--	MANES_06G086100		Cellular Component: integral component of membrane (GO:0016021);;	MANES_14G038400		Biological Process: maturation of SSU-rRNA from tricistronic rRNA transcript (SSU-rRNA, 5.8S rRNA, LSU-rRNA) (GO:0000462);; Molecular Function: snoRNA binding (GO:0030515);; Cellular Component: 90S preribosome (GO:0030686);; Cellular Component: small-subunit processome (GO:0032040);; Cellular Component: t-UTP complex (GO:0034455);; Biological Process: positive regulation of transcription from RNA…
	MANES_06G043100		Cellular Component: integral component of membrane (GO:0016021);;				MANES_01G254700		--				MANES_09G055000	--		MANES_04G029300		--	MANES_03G065100		Cellular Component: nucleus (GO:0005634);;	MANES_12G068900		Biological Process: DNA repair (GO:0006281);; Molecular Function: zinc ion binding (GO:0008270);; Biological Process: photomorphogenesis (GO:0009640);; Biological Process: shade avoidance (GO:0009641);; Biological Process: entrainment of circadian clock (GO:0009649);; Biological Process: regulation of stomatal movement (GO:0010119);; Biological Process: protein ubiquitination (GO:0016567);; Cellu…
	MANES_15G017000		Molecular Function: protein serine/threonine kinase activity (GO:0004674);; Molecular Function: ATP binding (GO:0005524);; Biological Process: protein phosphorylation (GO:0006468);;				MANES_09G010100		--				MANES_05G048000	Biological Process: regulation of flower development (GO:0009909);; Biological Process: meristem structural organization (GO:0009933);; Biological Process: specification of floral organ identity (GO:0010093);; Biological Process: fruit development (GO:0010154);; Biological Process: abaxial cell fate specification (GO:0010158);; Biological Process: specification of animal organ position (GO:001015…		MANES_12G049100		--	MANES_09G179500		Biological Process: regulation of systemic acquired resistance (GO:0010112);;	MANES_08G136600		Molecular Function: nucleic acid binding (GO:0003676);;
	MANES_09G099300		--				MANES_17G085300		Cellular Component: integral component of membrane (GO:0016021);;				MANES_04G003600	--		MANES_04G020900		--	MANES_08G162000		--	MANES_06G050000		Molecular Function: NAD+ diphosphatase activity (GO:0000210);; Cellular Component: cytosol (GO:0005829);; Cellular Component: chloroplast (GO:0009507);; Molecular Function: metal ion binding (GO:0046872);;
	MANES_06G071900		Biological Process: polysaccharide biosynthetic process (GO:0000271);; Cellular Component: Golgi apparatus (GO:0005794);; Molecular Function: transferase activity, transferring glycosyl groups (GO:0016757);;				MANES_12G147200		Cellular Component: integral component of plasma membrane (GO:0005887);; Molecular Function: L-amino acid transmembrane transporter activity (GO:0015179);; Molecular Function: antiporter activity (GO:0015297);; Biological Process: L-alpha-amino acid transmembrane transport (GO:1902475);;				MANES_01G131500	Molecular Function: alditol:NADP+ 1-oxidoreductase activity (GO:0004032);; Cellular Component: chloroplast thylakoid membrane (GO:0009535);; Cellular Component: chloroplast envelope (GO:0009941);; Cellular Component: plastoglobule (GO:0010287);; Biological Process: oxidation-reduction process (GO:0055114);;		MANES_16G043700		--	MANES_12G058000		Molecular Function: hydrolase activity (GO:0016787);;	MANES_01G103800		Biological Process: transcription, DNA-templated (GO:0006351);;
	MANES_05G021600		--				MANES_01G026600		Molecular Function: nucleotide binding (GO:0000166);; Biological Process: protein peptidyl-prolyl isomerization (GO:0000413);; Molecular Function: nucleic acid binding (GO:0003676);; Molecular Function: peptidyl-prolyl cis-trans isomerase activity (GO:0003755);; Biological Process: protein folding (GO:0006457);;				MANES_14G089200	--		MANES_13G116700		Molecular Function: iron ion binding (GO:0005506);; Cellular Component: integral component of membrane (GO:0016021);; Molecular Function: heme binding (GO:0020037);; Molecular Function: isoflavone 2'-hydroxylase activity (GO:0033773);; Biological Process: oxidation-reduction process (GO:0055114);;	MANES_11G049700		Molecular Function: molybdate ion transmembrane transporter activity (GO:0015098);; Biological Process: molybdate ion transport (GO:0015689);; Cellular Component: integral component of membrane (GO:0016021);;	MANES_08G034000		Molecular Function: ubiquitin-protein transferase activity (GO:0004842);; Biological Process: protein ubiquitination (GO:0016567);;
	MANES_15G014900		Molecular Function: protein serine/threonine kinase activity (GO:0004674);; Molecular Function: ATP binding (GO:0005524);; Biological Process: protein phosphorylation (GO:0006468);; Cellular Component: integral component of membrane (GO:0016021);;				MANES_03G191900		Molecular Function: DNA binding (GO:0003677);; Molecular Function: helicase activity (GO:0004386);; Molecular Function: ATP binding (GO:0005524);; Cellular Component: NURF complex (GO:0016589);; Molecular Function: transferase activity (GO:0016740);; Molecular Function: ATPase activity (GO:0016887);; Molecular Function: nucleosome binding (GO:0031491);; Biological Process: ATP-dependent chromatin…				MANES_01G012000	--		MANES_10G069400		Cellular Component: plasma membrane (GO:0005886);; Cellular Component: plant-type vacuole membrane (GO:0009705);; Cellular Component: integral component of membrane (GO:0016021);; Molecular Function: potassium ion antiporter activity (GO:0022821);; Biological Process: potassium ion transmembrane transport (GO:0071805);; Biological Process: regulation of stomatal closure (GO:0090333);;	MANES_17G026200		Cellular Component: cell (GO:0005623);; Biological Process: sulfate reduction (GO:0019419);; Molecular Function: adenylyl-sulfate reductase (glutathione) activity (GO:0033741);; Biological Process: cell redox homeostasis (GO:0045454);;	MANES_04G064100		Molecular Function: glycerol-3-phosphate dehydrogenase [NAD+] activity (GO:0004367);; Biological Process: carbohydrate metabolic process (GO:0005975);; Biological Process: oxidation-reduction process (GO:0055114);;
	MANES_17G041400		--				MANES_18G059800		Molecular Function: DNA binding (GO:0003677);; Cellular Component: integral component of membrane (GO:0016021);;				MANES_15G043100	Cellular Component: nucleus (GO:0005634);; Cellular Component: plasma membrane (GO:0005886);; Cellular Component: chloroplast thylakoid membrane (GO:0009535);; Biological Process: chloroplast organization (GO:0009658);; Cellular Component: chloroplast envelope (GO:0009941);; Biological Process: response to ozone (GO:0010193);; Cellular Component: plastoglobule (GO:0010287);; Cellular Component: t…		MANES_09G116000		Molecular Function: protein serine/threonine kinase activity (GO:0004674);; Molecular Function: ATP binding (GO:0005524);; Biological Process: protein phosphorylation (GO:0006468);; Biological Process: signal transduction (GO:0007165);; Cellular Component: integral component of membrane (GO:0016021);;	MANES_04G100700		Biological Process: transcription, DNA-templated (GO:0006351);;	MANES_S006300		--
	MANES_05G032700		Molecular Function: ATP binding (GO:0005524);; Cellular Component: cytoplasm (GO:0005737);; Biological Process: ubiquitin-dependent protein catabolic process (GO:0006511);; Biological Process: protein ubiquitination (GO:0016567);; Molecular Function: ligase activity (GO:0016874);; Molecular Function: ubiquitin protein ligase binding (GO:0031625);; Molecular Function: ubiquitin protein ligase acti…				MANES_12G149600		Molecular Function: zeaxanthin epoxidase [overall] activity (GO:0009540);; Molecular Function: zeaxanthin epoxidase activity (GO:0052662);; Molecular Function: antheraxanthin epoxidase activity (GO:0052663);; Biological Process: oxidation-reduction process (GO:0055114);; Molecular Function: FAD binding (GO:0071949);;				MANES_16G099600	Cellular Component: integral component of membrane (GO:0016021);; Biological Process: xanthophyll biosynthetic process (GO:0016123);; Molecular Function: oxidoreductase activity, acting on paired donors, with incorporation or reduction of molecular oxygen (GO:0016705);; Biological Process: oxidation-reduction process (GO:0055114);;		MANES_07G000500		Molecular Function: citrate (Si)-synthase activity (GO:0004108);; Biological Process: tricarboxylic acid cycle (GO:0006099);;	MANES_S058900		--	MANES_05G031400		Biological Process: flavonoid biosynthetic process (GO:0009813);; Cellular Component: intracellular membrane-bounded organelle (GO:0043231);; Molecular Function: anthocyanidin 3-O-glucosyltransferase activity (GO:0047213);; Biological Process: flavonoid glucuronidation (GO:0052696);; Molecular Function: quercetin 3-O-glucosyltransferase activity (GO:0080043);; Molecular Function: quercetin 7-O-gl…
	MANES_12G008400		--				MANES_02G002900		Molecular Function: cystathionine gamma-synthase activity (GO:0003962);; Molecular Function: lyase activity (GO:0016829);; Molecular Function: pyridoxal phosphate binding (GO:0030170);;				MANES_S109200	Molecular Function: fructose-bisphosphate aldolase activity (GO:0004332);; Biological Process: glycolytic process (GO:0006096);;		MANES_17G038600		--	MANES_13G111300		Molecular Function: GTP binding (GO:0005525);; Cellular Component: intracellular (GO:0005622);; Biological Process: small GTPase mediated signal transduction (GO:0007264);;	MANES_13G097800		Cellular Component: membrane (GO:0016020);; Molecular Function: metal ion binding (GO:0046872);;
	MANES_13G048500		Molecular Function: protein serine/threonine kinase activity (GO:0004674);; Molecular Function: non-membrane spanning protein tyrosine kinase activity (GO:0004715);; Molecular Function: ATP binding (GO:0005524);; Cellular Component: integral component of membrane (GO:0016021);; Biological Process: peptidyl-tyrosine phosphorylation (GO:0018108);;				MANES_16G028500		--				MANES_02G030500	Molecular Function: DNA binding (GO:0003677);; Cellular Component: nucleus (GO:0005634);; Biological Process: xylem development (GO:0010089);; Biological Process: negative regulation of transcription, DNA-templated (GO:0045892);; Biological Process: regulation of secondary cell wall biogenesis (GO:2000652);;		MANES_05G166200		Molecular Function: monooxygenase activity (GO:0004497);; Molecular Function: iron ion binding (GO:0005506);; Biological Process: defense response (GO:0006952);; Cellular Component: chloroplast thylakoid membrane (GO:0009535);; Biological Process: jasmonic acid biosynthetic process (GO:0009695);; Cellular Component: chloroplast envelope (GO:0009941);; Biological Process: sterol metabolic process …	MANES_06G004800		Cellular Component: chloroplast thylakoid membrane (GO:0009535);; Biological Process: cytochrome b6f complex assembly (GO:0010190);; Cellular Component: integral component of membrane (GO:0016021);;	MANES_05G078400		Molecular Function: protein kinase activity (GO:0004672);; Biological Process: protein phosphorylation (GO:0006468);;
	MANES_16G091900		Molecular Function: peroxidase activity (GO:0004601);; Cellular Component: chloroplast thylakoid (GO:0009534);; Molecular Function: peroxiredoxin activity (GO:0051920);; Biological Process: oxidation-reduction process (GO:0055114);; Biological Process: cellular oxidant detoxification (GO:0098869);;				MANES_02G172600		--				MANES_02G150900	--		MANES_05G038500		--	MANES_11G094000		Molecular Function: protein kinase activity (GO:0004672);; Molecular Function: ATP binding (GO:0005524);; Biological Process: protein phosphorylation (GO:0006468);; Biological Process: response to stress (GO:0006950);;	MANES_07G126000		Molecular Function: transferase activity, transferring acyl groups other than amino-acyl groups (GO:0016747);;
	MANES_03G090300		--				MANES_05G074900		Molecular Function: aspartic-type endopeptidase activity (GO:0004190);; Biological Process: proteolysis (GO:0006508);; Biological Process: protein catabolic process (GO:0030163);;				MANES_07G130100	--		MANES_08G086400		--	MANES_04G139800		Molecular Function: protein serine/threonine kinase activity (GO:0004674);; Molecular Function: ATP binding (GO:0005524);; Biological Process: protein phosphorylation (GO:0006468);; Cellular Component: integral component of membrane (GO:0016021);;	MANES_10G150800		Molecular Function: DNA binding (GO:0003677);;
	MANES_05G041400		Molecular Function: serine-type endopeptidase activity (GO:0004252);; Cellular Component: cell wall (GO:0005618);; Biological Process: proteolysis (GO:0006508);;				MANES_06G011500		--				MANES_15G043800	Molecular Function: structural constituent of ribosome (GO:0003735);; Cellular Component: ribosome (GO:0005840);; Biological Process: translation (GO:0006412);;		MANES_02G013400		--	MANES_06G056200		Cellular Component: nucleus (GO:0005634);; Biological Process: chromatin remodeling (GO:0006338);; Biological Process: regulation of transcription, DNA-templated (GO:0006355);; Biological Process: cell proliferation (GO:0008283);; Biological Process: response to temperature stimulus (GO:0009266);; Biological Process: negative regulation of flower development (GO:0009910);;	MANES_06G070200		Molecular Function: protein serine/threonine/tyrosine kinase activity (GO:0004712);; Molecular Function: ATP binding (GO:0005524);; Biological Process: protein phosphorylation (GO:0006468);;
	MANES_01G229400		Molecular Function: DNA binding (GO:0003677);; Cellular Component: chloroplast (GO:0009507);; Biological Process: chloroplast-nucleus signaling pathway (GO:0010019);; Biological Process: mitochondria-nucleus signaling pathway (GO:0031930);;				MANES_04G077000		--				MANES_03G019500	--		MANES_17G106600		--	MANES_01G008600		Molecular Function: tRNA binding (GO:0000049);; Molecular Function: aminoacyl-tRNA ligase activity (GO:0004812);;	MANES_10G103400		Biological Process: cellular protein metabolic process (GO:0044267);;
	MANES_16G051300		Cellular Component: integral component of membrane (GO:0016021);;				MANES_14G088100		Cellular Component: Golgi apparatus (GO:0005794);; Cellular Component: cytosol (GO:0005829);; Molecular Function: glycogenin glucosyltransferase activity (GO:0008466);; Biological Process: plant-type cell wall biogenesis (GO:0009832);; Biological Process: cellulose biosynthetic process (GO:0030244);; Biological Process: UDP-L-arabinose metabolic process (GO:0033356);; Molecular Function: UDP-arab…				MANES_03G114600	Biological Process: protein polyubiquitination (GO:0000209);; Biological Process: protein peptidyl-prolyl isomerization (GO:0000413);; Molecular Function: peptidyl-prolyl cis-trans isomerase activity (GO:0003755);; Cellular Component: nucleus (GO:0005634);; Biological Process: protein folding (GO:0006457);; Molecular Function: ubiquitin-ubiquitin ligase activity (GO:0034450);;		MANES_11G117300		--	MANES_06G116500		--	MANES_03G155700		Biological Process: lipid metabolic process (GO:0006629);; Molecular Function: hydrolase activity (GO:0016787);;
	MANES_16G051000		Molecular Function: iron ion binding (GO:0005506);; Cellular Component: endoplasmic reticulum (GO:0005783);; Cellular Component: plasma membrane (GO:0005886);; Molecular Function: methyltransferase activity (GO:0008168);; Molecular Function: sterol 14-demethylase activity (GO:0008398);; Cellular Component: integral component of membrane (GO:0016021);; Biological Process: sterol biosynthetic proce…				MANES_14G125300		Molecular Function: oxidoreductase activity, acting on CH-OH group of donors (GO:0016614);; Molecular Function: reticuline oxidase activity (GO:0050468);; Molecular Function: flavin adenine dinucleotide binding (GO:0050660);; Biological Process: oxidation-reduction process (GO:0055114);;				MANES_11G139300	Molecular Function: DNA binding (GO:0003677);; Molecular Function: transcription factor activity, sequence-specific DNA binding (GO:0003700);; Cellular Component: nucleus (GO:0005634);; Biological Process: regulation of transcription, DNA-templated (GO:0006355);; Biological Process: multicellular organism development (GO:0007275);;		MANES_13G102200		Molecular Function: zinc ion binding (GO:0008270);; Molecular Function: mannitol dehydrogenase activity (GO:0046029);; Biological Process: oxidation-reduction process (GO:0055114);;	MANES_11G110000		Biological Process: protein glycosylation (GO:0006486);; Molecular Function: acetylglucosaminyltransferase activity (GO:0008375);;	MANES_05G175600		Molecular Function: DNA binding (GO:0003677);; Biological Process: metabolic process (GO:0008152);; Molecular Function: amino acid binding (GO:0016597);; Molecular Function: protein dimerization activity (GO:0046983);;
	MANES_16G070200		--				MANES_13G135600		Molecular Function: zinc ion binding (GO:0008270);; Cellular Component: integral component of membrane (GO:0016021);;				MANES_01G238000	--		MANES_14G035900		Biological Process: anion transport (GO:0006820);; Cellular Component: integral component of membrane (GO:0016021);; Molecular Function: transmembrane transporter activity (GO:0022857);; Biological Process: transmembrane transport (GO:0055085);;	MANES_07G128400		--	MANES_01G034200		Molecular Function: calcium ion binding (GO:0005509);; Biological Process: regulation of transcription, DNA-templated (GO:0006355);;
	MANES_15G035900		--				MANES_06G122000		Molecular Function: nucleotide binding (GO:0000166);; Biological Process: cellular process (GO:0009987);;				MANES_17G077700	Cellular Component: intracellular organelle (GO:0043229);;		MANES_03G033000		Molecular Function: phosphodiesterase I activity (GO:0004528);; Cellular Component: vacuole (GO:0005773);; Cellular Component: integral component of membrane (GO:0016021);; Biological Process: nucleic acid phosphodiester bond hydrolysis (GO:0090305);;	MANES_11G139700		Biological Process: response to oxidative stress (GO:0006979);; Molecular Function: L-ascorbate peroxidase activity (GO:0016688);; Molecular Function: heme binding (GO:0020037);; Biological Process: oxidation-reduction process (GO:0055114);; Biological Process: cellular oxidant detoxification (GO:0098869);;	MANES_09G024500		Molecular Function: calmodulin-dependent protein kinase activity (GO:0004683);; Molecular Function: calcium ion binding (GO:0005509);; Molecular Function: calmodulin binding (GO:0005516);; Molecular Function: ATP binding (GO:0005524);; Cellular Component: nucleus (GO:0005634);; Cellular Component: cytoplasm (GO:0005737);; Cellular Component: plasma membrane (GO:0005886);; Biological Process: absc…
	MANES_01G063300		Cellular Component: endosome (GO:0005768);; Cellular Component: trans-Golgi network (GO:0005802);; Biological Process: glycolipid metabolic process (GO:0006664);; Cellular Component: integral component of membrane (GO:0016021);; Molecular Function: glucosyltransferase activity (GO:0046527);;				MANES_02G112800		Molecular Function: O-phospho-L-serine:2-oxoglutarate aminotransferase activity (GO:0004648);; Biological Process: L-serine biosynthetic process (GO:0006564);;				MANES_16G085500	Biological Process: cytokinin metabolic process (GO:0009690);; Molecular Function: oxidoreductase activity, acting on CH-OH group of donors (GO:0016614);; Molecular Function: cytokinin dehydrogenase activity (GO:0019139);; Molecular Function: flavin adenine dinucleotide binding (GO:0050660);; Biological Process: oxidation-reduction process (GO:0055114);;		MANES_06G095100		Molecular Function: ATP binding (GO:0005524);; Biological Process: lipid transport (GO:0006869);; Molecular Function: polyamine-transporting ATPase activity (GO:0015417);; Cellular Component: integral component of membrane (GO:0016021);; Cellular Component: intracellular membrane-bounded organelle (GO:0043231);; Biological Process: polyamine transmembrane transport (GO:1902047);;	MANES_13G135300		Molecular Function: calcium ion binding (GO:0005509);;	MANES_01G185700		--
	MANES_15G093000		Cellular Component: cell (GO:0005623);; Biological Process: cell redox homeostasis (GO:0045454);;				MANES_08G141400		Molecular Function: nucleic acid binding (GO:0003676);; Molecular Function: 3'-5' exonuclease activity (GO:0008408);; Molecular Function: glycogenin glucosyltransferase activity (GO:0008466);; Cellular Component: integral component of membrane (GO:0016021);; Biological Process: nucleic acid phosphodiester bond hydrolysis (GO:0090305);;				MANES_18G122500	Molecular Function: monooxygenase activity (GO:0004497);; Molecular Function: iron ion binding (GO:0005506);; Cellular Component: integral component of membrane (GO:0016021);; Molecular Function: oxidoreductase activity, acting on paired donors, with incorporation or reduction of molecular oxygen (GO:0016705);; Molecular Function: heme binding (GO:0020037);; Molecular Function: secologanin syntha…		MANES_17G102800		Cellular Component: intracellular (GO:0005622);; Biological Process: protein targeting (GO:0006605);; Molecular Function: P-P-bond-hydrolysis-driven protein transmembrane transporter activity (GO:0015450);; Cellular Component: integral component of membrane (GO:0016021);; Biological Process: protein transmembrane transport (GO:0071806);;	MANES_09G128400		Cellular Component: synaptonemal complex (GO:0000795);; Biological Process: reciprocal meiotic recombination (GO:0007131);;	MANES_11G083000		--
	MANES_04G050800		Cellular Component: integral component of membrane (GO:0016021);;				MANES_11G012700		Molecular Function: transferase activity (GO:0016740);;				MANES_09G123000	Molecular Function: protein kinase activity (GO:0004672);; Molecular Function: ATP binding (GO:0005524);; Biological Process: protein phosphorylation (GO:0006468);; Cellular Component: chloroplast (GO:0009507);; Cellular Component: thylakoid (GO:0009579);; Biological Process: photosystem II stabilization (GO:0042549);;		MANES_13G122500		Cellular Component: PcG protein complex (GO:0031519);;	MANES_13G109000		--	MANES_03G123100		Molecular Function: GDP-mannose transmembrane transporter activity (GO:0005458);; Cellular Component: Golgi apparatus (GO:0005794);; Biological Process: carbohydrate transport (GO:0008643);; Cellular Component: integral component of membrane (GO:0016021);; Biological Process: GDP-mannose transmembrane transport (GO:1990570);;
	MANES_01G224000		Molecular Function: transferase activity, transferring glycosyl groups (GO:0016757);;				MANES_08G063400		Molecular Function: iron ion binding (GO:0005506);; Biological Process: lignin biosynthetic process (GO:0009809);; Cellular Component: integral component of membrane (GO:0016021);; Molecular Function: flavonoid 3'-monooxygenase activity (GO:0016711);; Molecular Function: heme binding (GO:0020037);; Biological Process: oxidation-reduction process (GO:0055114);;				MANES_04G037800	Biological Process: fatty acid biosynthetic process (GO:0006633);; Cellular Component: chloroplast (GO:0009507);; Molecular Function: acyl-[acyl-carrier-protein] desaturase activity (GO:0045300);; Biological Process: oxidation-reduction process (GO:0055114);;		MANES_11G053700		Molecular Function: polygalacturonase activity (GO:0004650);; Cellular Component: extracellular region (GO:0005576);; Biological Process: carbohydrate metabolic process (GO:0005975);; Cellular Component: plant-type cell wall (GO:0009505);; Cellular Component: integral component of membrane (GO:0016021);; Molecular Function: lyase activity (GO:0016829);; Molecular Function: galacturan 1,4-alpha-ga…	MANES_18G062400		Cellular Component: membrane (GO:0016020);;	MANES_17G048500		--
	MANES_05G158000		--				MANES_18G098500		--				MANES_17G065400	Biological Process: proteolysis (GO:0006508);; Molecular Function: serine-type peptidase activity (GO:0008236);;		MANES_02G178600		Cellular Component: mitochondrion (GO:0005739);; Biological Process: mitochondrial electron transport, ubiquinol to cytochrome c (GO:0006122);; Molecular Function: ubiquinol-cytochrome-c reductase activity (GO:0008121);; Biological Process: hydrogen ion transmembrane transport (GO:1902600);;	MANES_05G040500		Biological Process: carbohydrate transport (GO:0008643);; Cellular Component: integral component of Golgi membrane (GO:0030173);; Cellular Component: integral component of endoplasmic reticulum membrane (GO:0030176);; Molecular Function: 3'-phosphoadenosine 5'-phosphosulfate transmembrane transporter activity (GO:0046964);; Biological Process: 3'-phospho-5'-adenylyl sulfate transmembrane transpor…	MANES_02G132400		Molecular Function: non-membrane spanning protein tyrosine kinase activity (GO:0004715);; Molecular Function: ATP binding (GO:0005524);; Biological Process: peptidyl-tyrosine phosphorylation (GO:0018108);;
	MANES_03G063500		Molecular Function: protein serine/threonine kinase activity (GO:0004674);; Molecular Function: ATP binding (GO:0005524);; Biological Process: protein phosphorylation (GO:0006468);; Cellular Component: integral component of membrane (GO:0016021);; Molecular Function: carbohydrate binding (GO:0030246);;				MANES_03G197100		Biological Process: response to stress (GO:0006950);;				MANES_01G140600	Molecular Function: protein kinase regulator activity (GO:0019887);; Molecular Function: 2-alkenal reductase [NAD(P)] activity (GO:0032440);; Molecular Function: methylthiotransferase activity (GO:0035596);; Biological Process: tRNA methylthiolation (GO:0035600);; Biological Process: regulation of protein kinase activity (GO:0045859);; Molecular Function: 4 iron, 4 sulfur cluster binding (GO:0051…		MANES_10G044300		Cellular Component: integral component of membrane (GO:0016021);;	MANES_16G112900		Cellular Component: nucleus (GO:0005634);; Biological Process: regulation of transcription, DNA-templated (GO:0006355);; Biological Process: auxin-activated signaling pathway (GO:0009734);;	MANES_11G027900		Molecular Function: protein kinase activity (GO:0004672);; Molecular Function: ATP binding (GO:0005524);; Biological Process: protein phosphorylation (GO:0006468);;
	MANES_05G162600		--				MANES_14G057700		Molecular Function: transferase activity, transferring glycosyl groups (GO:0016757);; Molecular Function: hydrolase activity (GO:0016787);;				Manihot_esculenta_newGene_3017	--		MANES_05G140400		Biological Process: response to stress (GO:0006950);; Biological Process: response to water (GO:0009415);;	MANES_12G060800		Molecular Function: GTPase activator activity (GO:0005096);; Cellular Component: intracellular (GO:0005622);; Biological Process: intracellular protein transport (GO:0006886);; Cellular Component: endomembrane system (GO:0012505);; Molecular Function: Rab GTPase binding (GO:0017137);; Biological Process: regulation of vesicle fusion (GO:0031338);; Biological Process: activation of GTPase activity…	MANES_09G147000		Molecular Function: ATP binding (GO:0005524);;
	MANES_14G016300		--				MANES_09G168000		Molecular Function: DNA binding (GO:0003677);; Cellular Component: nucleus (GO:0005634);; Biological Process: transcription, DNA-templated (GO:0006351);; Biological Process: cell cycle (GO:0007049);; Cellular Component: transcriptional repressor complex (GO:0017053);;				MANES_09G046700	Molecular Function: signal transducer activity (GO:0004871);; Biological Process: defense response (GO:0006952);; Biological Process: signal transduction (GO:0007165);; Cellular Component: plasmodesma (GO:0009506);; Cellular Component: integral component of membrane (GO:0016021);; Cellular Component: anchored component of plasma membrane (GO:0046658);;		MANES_05G023700		Molecular Function: voltage-gated potassium channel activity (GO:0005249);; Cellular Component: integral component of plasma membrane (GO:0005887);; Biological Process: regulation of membrane potential (GO:0042391);; Biological Process: potassium ion transmembrane transport (GO:0071805);;	MANES_01G242500		Molecular Function: nitrate reductase (NADH) activity (GO:0009703);; Cellular Component: integral component of membrane (GO:0016021);; Molecular Function: heme binding (GO:0020037);; Molecular Function: metal ion binding (GO:0046872);; Biological Process: oxidation-reduction process (GO:0055114);;	MANES_13G077100		Biological Process: polysaccharide catabolic process (GO:0000272);; Molecular Function: hydrolase activity, hydrolyzing O-glycosyl compounds (GO:0004553);;
	MANES_04G033700		Cellular Component: integral component of membrane (GO:0016021);;				MANES_08G057900		--				MANES_11G072200	--		MANES_15G102000		Molecular Function: beta-carotene 15,15'-monooxygenase activity (GO:0003834);; Biological Process: oxidation-reduction process (GO:0055114);;	MANES_16G019200		--	MANES_08G080600		--
	MANES_09G184000		Molecular Function: GTPase activity (GO:0003924);; Molecular Function: GTP binding (GO:0005525);;				MANES_11G032600		--				Manihot_esculenta_newGene_9388	Biological Process: cell morphogenesis (GO:0000902);; Cellular Component: membrane (GO:0016020);;		Manihot_esculenta_newGene_935		Molecular Function: DNA binding (GO:0003677);; Cellular Component: nucleus (GO:0005634);; Biological Process: regulation of transcription, DNA-templated (GO:0006355);;	MANES_15G166900		Cellular Component: integral component of membrane (GO:0016021);;	MANES_09G108500		Biological Process: metabolic process (GO:0008152);; Cellular Component: membrane (GO:0016020);; Molecular Function: oxidoreductase activity (GO:0016491);;
	MANES_04G111400		Molecular Function: zinc ion binding (GO:0008270);;				MANES_01G113100		--				MANES_08G037300	Molecular Function: calmodulin-dependent protein kinase activity (GO:0004683);; Molecular Function: calcium ion binding (GO:0005509);; Molecular Function: calmodulin binding (GO:0005516);; Molecular Function: ATP binding (GO:0005524);; Cellular Component: nucleus (GO:0005634);; Cellular Component: cytoplasm (GO:0005737);; Cellular Component: plasma membrane (GO:0005886);; Biological Process: absc…		MANES_13G022700		Molecular Function: protein serine/threonine phosphatase activity (GO:0004722);; Biological Process: protein dephosphorylation (GO:0006470);; Molecular Function: metal ion binding (GO:0046872);;	MANES_14G069600		--	MANES_16G074400		Biological Process: spliceosomal snRNP assembly (GO:0000387);; Biological Process: maturation of 5S rRNA (GO:0000481);; Cellular Component: nucleolus (GO:0005730);; Biological Process: flower development (GO:0009908);; Biological Process: meristem structural organization (GO:0009933);; Biological Process: phloem or xylem histogenesis (GO:0010087);; Biological Process: leaf vascular tissue pattern…
	MANES_01G133400		Cellular Component: cell (GO:0005623);; Biological Process: cell redox homeostasis (GO:0045454);;				MANES_17G043600		--				MANES_04G068300	Molecular Function: tRNA binding (GO:0000049);; Molecular Function: alanine-tRNA ligase activity (GO:0004813);; Molecular Function: ATP binding (GO:0005524);; Cellular Component: mitochondrion (GO:0005739);; Cellular Component: cytosol (GO:0005829);; Biological Process: tRNA modification (GO:0006400);; Biological Process: alanyl-tRNA aminoacylation (GO:0006419);; Molecular Function: zinc ion bind…		MANES_12G133700		Molecular Function: binding (GO:0005488);;	MANES_13G121100		Cellular Component: mitochondrion (GO:0005739);;	MANES_03G024900		Biological Process: signal transduction (GO:0007165);;
	MANES_17G010400		Cellular Component: membrane (GO:0016020);;				MANES_06G052500		Cellular Component: integral component of membrane (GO:0016021);;				MANES_15G118400	Cellular Component: integral component of membrane (GO:0016021);; Molecular Function: transferase activity (GO:0016740);;		MANES_07G030300		--	MANES_05G037900		Molecular Function: malate dehydrogenase (decarboxylating) (NAD+) activity (GO:0004471);; Molecular Function: ATP binding (GO:0005524);; Cellular Component: mitochondrion (GO:0005739);; Biological Process: malate metabolic process (GO:0006108);; Molecular Function: zinc ion binding (GO:0008270);; Cellular Component: chloroplast (GO:0009507);; Molecular Function: protein homodimerization activity …	MANES_18G116800		--
	MANES_03G072700		Cellular Component: integral component of membrane (GO:0016021);;				MANES_11G025400		Molecular Function: hydrolase activity, hydrolyzing O-glycosyl compounds (GO:0004553);; Biological Process: carbohydrate metabolic process (GO:0005975);;				MANES_03G021600	--		MANES_03G131300		Molecular Function: hydrolase activity, acting on ester bonds (GO:0016788);;	MANES_13G004600		Biological Process: sulfate assimilation (GO:0000103);; Biological Process: protein folding (GO:0006457);; Biological Process: glycerol ether metabolic process (GO:0006662);; Cellular Component: chloroplast (GO:0009507);; Molecular Function: protein disulfide oxidoreductase activity (GO:0015035);; Molecular Function: oxidoreductase activity, acting on a sulfur group of donors, disulfide as accept…	MANES_13G079300		--
	MANES_05G168900		Molecular Function: DNA binding (GO:0003677);; Cellular Component: nucleus (GO:0005634);; Biological Process: regulation of transcription, DNA-templated (GO:0006355);;				MANES_11G007000		--				MANES_13G112500	Molecular Function: transcription cofactor activity (GO:0003712);; Molecular Function: histone acetyltransferase activity (GO:0004402);; Cellular Component: nucleus (GO:0005634);; Biological Process: regulation of transcription, DNA-templated (GO:0006355);; Molecular Function: zinc ion binding (GO:0008270);; Biological Process: histone acetylation (GO:0016573);;		MANES_04G141100		Biological Process: protein transport (GO:0015031);;	MANES_17G100500		Molecular Function: histone acetyltransferase activity (GO:0004402);; Cellular Component: endoplasmic reticulum (GO:0005783);; Cellular Component: heterotrimeric G-protein complex (GO:0005834);; Biological Process: response to ethylene (GO:0009723);; Biological Process: negative regulation of abscisic acid-activated signaling pathway (GO:0009788);; Biological Process: defense response to fungus, …	MANES_13G033100		Molecular Function: DNA binding (GO:0003677);; Molecular Function: transcription factor activity, sequence-specific DNA binding (GO:0003700);; Cellular Component: nucleus (GO:0005634);; Biological Process: regulation of transcription, DNA-templated (GO:0006355);;
	MANES_12G083800		Molecular Function: 1-phosphatidylinositol-4-phosphate 5-kinase activity (GO:0016308);; Biological Process: phosphatidylinositol phosphorylation (GO:0046854);;				MANES_02G089600		Molecular Function: aspartic-type endopeptidase activity (GO:0004190);; Biological Process: proteolysis (GO:0006508);; Biological Process: protein catabolic process (GO:0030163);;				MANES_02G153500	--		MANES_02G033700		Molecular Function: calcium ion binding (GO:0005509);; Cellular Component: integral component of membrane (GO:0016021);; Molecular Function: 2-alkenal reductase [NAD(P)] activity (GO:0032440);; Biological Process: oxidation-reduction process (GO:0055114);;	MANES_07G034700		Molecular Function: prenyltransferase activity (GO:0004659);; Cellular Component: chloroplast (GO:0009507);; Biological Process: photosynthetic electron transport in photosystem II (GO:0009772);; Biological Process: plastoquinone biosynthetic process (GO:0010236);; Cellular Component: integral component of membrane (GO:0016021);; Biological Process: phylloquinone biosynthetic process (GO:0042372)…	MANES_17G072100		--
	MANES_06G087500		Cellular Component: membrane (GO:0016020);; Molecular Function: hydrolase activity, acting on glycosyl bonds (GO:0016798);;				MANES_05G114600		Biological Process: activation of MAPKK activity (GO:0000186);; Molecular Function: MAP kinase kinase kinase activity (GO:0004709);; Molecular Function: ATP binding (GO:0005524);; Cellular Component: intracellular (GO:0005622);;				MANES_04G106100	#N/A		MANES_02G038900		Cellular Component: endoplasmic reticulum membrane (GO:0005789);; Cellular Component: integral component of membrane (GO:0016021);;	MANES_09G038500		Biological Process: phenylpropanoid biosynthetic process (GO:0009699);; Cellular Component: membrane (GO:0016020);; Molecular Function: guiding stereospecific synthesis activity (GO:0042349);; Biological Process: regulation of catalytic activity (GO:0050790);;	MANES_03G193500		Molecular Function: potassium ion transmembrane transporter activity (GO:0015079);; Cellular Component: integral component of membrane (GO:0016021);; Biological Process: potassium ion transmembrane transport (GO:0071805);;
	MANES_04G158200		--				MANES_01G023600		Molecular Function: catalytic activity (GO:0003824);;				MANES_16G048000	Biological Process: metabolic process (GO:0008152);; Molecular Function: amino acid binding (GO:0016597);; Molecular Function: nucleotidyltransferase activity (GO:0016779);;		MANES_15G021700		Cellular Component: integral component of membrane (GO:0016021);;	MANES_11G007700		--	MANES_15G036800		Cellular Component: nucleosome (GO:0000786);; Molecular Function: DNA binding (GO:0003677);; Cellular Component: nucleus (GO:0005634);; Biological Process: nucleosome assembly (GO:0006334);;
	MANES_08G139300		--				MANES_08G092900		--				MANES_04G144900	Molecular Function: superoxide dismutase activity (GO:0004784);; Cellular Component: extracellular region (GO:0005576);; Cellular Component: cell wall (GO:0005618);; Biological Process: removal of superoxide radicals (GO:0019430);; Molecular Function: manganese ion binding (GO:0030145);; Biological Process: oxalate metabolic process (GO:0033609);; Molecular Function: nutrient reservoir activity (…		MANES_16G061900		--	MANES_18G056200		Cellular Component: cytosol (GO:0005829);; Biological Process: flavonoid biosynthetic process (GO:0009813);; Cellular Component: membrane (GO:0016020);; Cellular Component: intracellular membrane-bounded organelle (GO:0043231);; Molecular Function: anthocyanidin 3-O-glucosyltransferase activity (GO:0047213);; Biological Process: flavonoid glucuronidation (GO:0052696);; Molecular Function: quercet…	MANES_11G016700		Molecular Function: transcription corepressor activity (GO:0003714);; Cellular Component: nucleus (GO:0005634);; Biological Process: response to wounding (GO:0009611);; Biological Process: regulation of defense response (GO:0031347);; Biological Process: negative regulation of nucleic acid-templated transcription (GO:1903507);; Biological Process: regulation of jasmonic acid mediated signaling pa…
	MANES_09G065700		Molecular Function: ATP binding (GO:0005524);; Cellular Component: plasma membrane (GO:0005886);; Biological Process: drug transmembrane transport (GO:0006855);; Biological Process: regulation of cell size (GO:0008361);; Molecular Function: xenobiotic-transporting ATPase activity (GO:0008559);; Cellular Component: plasmodesma (GO:0009506);; Biological Process: response to blue light (GO:0009637);…				MANES_07G049000		Molecular Function: DNA-directed 5'-3' RNA polymerase activity (GO:0003899);; Biological Process: RNA biosynthetic process (GO:0032774);;				MANES_01G058900	Molecular Function: zinc ion binding (GO:0008270);; Cellular Component: integral component of membrane (GO:0016021);;		MANES_14G031000		--	MANES_15G040200		Molecular Function: inorganic phosphate transmembrane transporter activity (GO:0005315);; Cellular Component: integral component of plasma membrane (GO:0005887);; Biological Process: phosphate ion transport (GO:0006817);; Molecular Function: substrate-specific transmembrane transporter activity (GO:0022891);; Biological Process: transmembrane transport (GO:0055085);;	MANES_02G066200		Molecular Function: guanyl-nucleotide exchange factor activity (GO:0005085);; Cellular Component: eukaryotic translation initiation factor 2B complex (GO:0005851);; Biological Process: L-methionine salvage from methylthioadenosine (GO:0019509);; Biological Process: negative regulation of translational initiation (GO:0045947);; Molecular Function: S-methyl-5-thioribose-1-phosphate isomerase activi…
	MANES_06G128000		Cellular Component: integral component of membrane (GO:0016021);;				MANES_15G054400		Molecular Function: acid phosphatase activity (GO:0003993);; Biological Process: dephosphorylation (GO:0016311);; Molecular Function: metal ion binding (GO:0046872);;				MANES_17G042200	Biological Process: chloroplast organization (GO:0009658);; Cellular Component: chloroplast outer membrane (GO:0009707);;		MANES_12G107400		Molecular Function: transcription factor activity, sequence-specific DNA binding (GO:0003700);; Molecular Function: calmodulin binding (GO:0005516);; Cellular Component: nucleus (GO:0005634);; Biological Process: regulation of transcription, DNA-templated (GO:0006355);; Molecular Function: sequence-specific DNA binding (GO:0043565);; Molecular Function: transcription regulatory region DNA binding…	MANES_10G138100		Cellular Component: membrane (GO:0016020);;	MANES_06G067300		--
	MANES_04G068900		Molecular Function: Rho guanyl-nucleotide exchange factor activity (GO:0005089);; Cellular Component: apical plasma membrane (GO:0016324);; Biological Process: positive regulation of GTPase activity (GO:0043547);; Biological Process: regulation of pollen tube growth (GO:0080092);;				MANES_06G006500		--				MANES_06G090100	Biological Process: carbohydrate metabolic process (GO:0005975);; Molecular Function: racemase and epimerase activity, acting on carbohydrates and derivatives (GO:0016857);;		MANES_S074600		Molecular Function: transcription factor activity, sequence-specific DNA binding (GO:0003700);; Biological Process: regulation of transcription, DNA-templated (GO:0006355);; Molecular Function: sequence-specific DNA binding (GO:0043565);;	MANES_02G167900		Cellular Component: integral component of plasma membrane (GO:0005887);; Molecular Function: L-amino acid transmembrane transporter activity (GO:0015179);; Molecular Function: antiporter activity (GO:0015297);; Biological Process: L-alpha-amino acid transmembrane transport (GO:1902475);;	MANES_03G023000		--
	MANES_07G023300		--				MANES_02G115200		Cellular Component: integral component of membrane (GO:0016021);; Biological Process: transmembrane transport (GO:0055085);;				MANES_09G163500	Molecular Function: acid phosphatase activity (GO:0003993);; Cellular Component: chloroplast thylakoid membrane (GO:0009535);; Biological Process: photosystem II repair (GO:0010206);; Cellular Component: integral component of membrane (GO:0016021);; Biological Process: dephosphorylation (GO:0016311);; Cellular Component: thylakoid lumen (GO:0031977);;		MANES_07G142000		--	MANES_13G096200		Molecular Function: structural constituent of ribosome (GO:0003735);; Cellular Component: ribosome (GO:0005840);; Biological Process: translation (GO:0006412);;	MANES_12G010600		Cellular Component: integral component of membrane (GO:0016021);; Biological Process: single-organism process (GO:0044699);; Cellular Component: cell periphery (GO:0071944);;
	MANES_03G133900		Molecular Function: ATP binding (GO:0005524);; Cellular Component: kinesin complex (GO:0005871);; Biological Process: microtubule-based movement (GO:0007018);; Molecular Function: microtubule binding (GO:0008017);; Molecular Function: ATP-dependent microtubule motor activity, plus-end-directed (GO:0008574);;				MANES_04G029500		Cellular Component: exocyst (GO:0000145);; Biological Process: exocytosis (GO:0006887);;				MANES_S076800	Biological Process: nitric oxide biosynthetic process (GO:0006809);; Molecular Function: heme binding (GO:0020037);; Molecular Function: molybdenum ion binding (GO:0030151);; Biological Process: nitrate assimilation (GO:0042128);; Molecular Function: molybdopterin cofactor binding (GO:0043546);; Molecular Function: nitrate reductase (NADPH) activity (GO:0050464);; Biological Process: oxidation-re…		MANES_14G095300		Molecular Function: magnesium ion binding (GO:0000287);; Molecular Function: phospholipid-translocating ATPase activity (GO:0004012);; Molecular Function: ATP binding (GO:0005524);; Cellular Component: integral component of membrane (GO:0016021);; Biological Process: phospholipid translocation (GO:0045332);;	MANES_18G068800		Molecular Function: trehalose-phosphatase activity (GO:0004805);; Biological Process: trehalose biosynthetic process (GO:0005992);; Biological Process: dephosphorylation (GO:0016311);;	MANES_15G140400		Molecular Function: transporter activity (GO:0005215);; Biological Process: oligopeptide transport (GO:0006857);; Cellular Component: integral component of membrane (GO:0016021);;
	MANES_02G140000		--				MANES_10G028900		--				MANES_11G065600	--		MANES_04G004400		Molecular Function: hydrolase activity (GO:0016787);;	MANES_03G006300		--	MANES_08G026200		Molecular Function: nucleotide binding (GO:0000166);; Biological Process: spliceosomal complex assembly (GO:0000245);; Molecular Function: RNA binding (GO:0003723);; Cellular Component: Cajal body (GO:0015030);;
	MANES_01G267100		--				MANES_12G004200		Molecular Function: glutamine-fructose-6-phosphate transaminase (isomerizing) activity (GO:0004360);; Biological Process: carbohydrate metabolic process (GO:0005975);; Biological Process: fructose 6-phosphate metabolic process (GO:0006002);; Biological Process: UDP-N-acetylglucosamine metabolic process (GO:0006047);; Molecular Function: carbohydrate binding (GO:0030246);; Biological Process: carb…				MANES_17G101600	#N/A		MANES_13G018500		Cellular Component: membrane part (GO:0044425);;	MANES_14G132300		Cellular Component: integral component of membrane (GO:0016021);;	MANES_10G079100		Molecular Function: endonuclease activity (GO:0004519);; Cellular Component: peroxisome (GO:0005777);; Biological Process: regulation of gene expression (GO:0010468);; Biological Process: nucleic acid phosphodiester bond hydrolysis (GO:0090305);;
	MANES_15G180400		Molecular Function: transporter activity (GO:0005215);; Biological Process: transport (GO:0006810);; Cellular Component: integral component of membrane (GO:0016021);;				MANES_07G122000		Molecular Function: structural constituent of ribosome (GO:0003735);; Cellular Component: plasma membrane (GO:0005886);; Biological Process: translation (GO:0006412);; Cellular Component: integral component of membrane (GO:0016021);; Biological Process: transmembrane transport (GO:0055085);;				MANES_13G085800	Molecular Function: ATP binding (GO:0005524);; Cellular Component: plasma membrane (GO:0005886);; Cellular Component: integral component of membrane (GO:0016021);; Molecular Function: ATPase activity, coupled to transmembrane movement of substances (GO:0042626);; Biological Process: transmembrane transport (GO:0055085);;		MANES_01G059200		Cellular Component: integral component of membrane (GO:0016021);;	MANES_11G017000		Cellular Component: Golgi apparatus (GO:0005794);; Cellular Component: integral component of membrane (GO:0016021);;	MANES_01G002100		Biological Process: posttranscriptional tethering of RNA polymerase II gene DNA at nuclear periphery (GO:0000973);; Molecular Function: RNA binding (GO:0003723);; Molecular Function: nucleocytoplasmic transporter activity (GO:0005487);; Biological Process: RNA export from nucleus (GO:0006405);; Biological Process: protein import into nucleus (GO:0006606);; Molecular Function: nuclear localization…
	MANES_16G006900		Molecular Function: glycogen (starch) synthase activity (GO:0004373);; Molecular Function: starch synthase activity (GO:0009011);; Molecular Function: alpha-1,4-glucan synthase activity (GO:0033201);; Molecular Function: starch binding (GO:2001070);;				MANES_14G082600		Molecular Function: protein serine/threonine kinase activity (GO:0004674);; Molecular Function: phosphoprotein phosphatase activity (GO:0004721);; Molecular Function: ATP binding (GO:0005524);; Biological Process: protein phosphorylation (GO:0006468);; Biological Process: protein dephosphorylation (GO:0006470);; Cellular Component: integral component of membrane (GO:0016021);;				MANES_14G032200	Cellular Component: mitochondrion (GO:0005739);; Cellular Component: chloroplast stroma (GO:0009570);; Biological Process: leaf senescence (GO:0010150);; Molecular Function: 2 iron, 2 sulfur cluster binding (GO:0051537);; Biological Process: iron ion homeostasis (GO:0055072);; Biological Process: reactive oxygen species metabolic process (GO:0072593);;		MANES_06G155200		Molecular Function: magnesium ion binding (GO:0000287);; Molecular Function: pyruvate kinase activity (GO:0004743);; Biological Process: glycolytic process (GO:0006096);; Molecular Function: kinase activity (GO:0016301);; Molecular Function: potassium ion binding (GO:0030955);;	MANES_12G124800		--	MANES_04G050200		Cellular Component: mitochondrial inner membrane presequence translocase complex (GO:0005744);; Biological Process: protein import into mitochondrial matrix (GO:0030150);;
	MANES_01G178000		Molecular Function: iron ion binding (GO:0005506);; Cellular Component: integral component of membrane (GO:0016021);; Molecular Function: oxidoreductase activity, acting on paired donors, with incorporation or reduction of molecular oxygen, NAD(P)H as one donor, and incorporation of one atom of oxygen (GO:0016709);; Molecular Function: heme binding (GO:0020037);; Biological Process: secondary met…				MANES_03G100100		Biological Process: protein transport (GO:0015031);; Cellular Component: integral component of membrane (GO:0016021);;				MANES_01G242000	Biological Process: response to auxin (GO:0009733);;		MANES_05G102300		Cellular Component: Golgi apparatus (GO:0005794);; Biological Process: protein glycosylation (GO:0006486);; Molecular Function: UDP-galactose:N-glycan beta-1,3-galactosyltransferase activity (GO:0010488);; Biological Process: Lewis a epitope biosynthetic process (GO:0010493);; Cellular Component: integral component of membrane (GO:0016021);; Molecular Function: carbohydrate binding (GO:0030246);;…	MANES_09G172800		Molecular Function: zinc ion binding (GO:0008270);; Cellular Component: integral component of membrane (GO:0016021);; Molecular Function: oxidoreductase activity (GO:0016491);; Molecular Function: protein-cysteine S-palmitoyltransferase activity (GO:0019706);; Biological Process: oxidation-reduction process (GO:0055114);;	MANES_08G102500		--
	MANES_06G085300		Molecular Function: (1->3)-beta-D-glucan binding (GO:0001872);; Molecular Function: hydrolase activity, hydrolyzing O-glycosyl compounds (GO:0004553);; Biological Process: response to heat (GO:0009408);; Cellular Component: plant-type cell wall (GO:0009505);; Cellular Component: integral component of membrane (GO:0016021);; Cellular Component: anchored component of plasma membrane (GO:0046658);; …				MANES_05G193000		Molecular Function: nitrate reductase (NADH) activity (GO:0009703);; Cellular Component: integral component of membrane (GO:0016021);; Molecular Function: heme binding (GO:0020037);; Molecular Function: metal ion binding (GO:0046872);; Biological Process: oxidation-reduction process (GO:0055114);;				MANES_13G044500	Biological Process: regulation of sulfur utilization (GO:0006792);;		MANES_15G161600		Cellular Component: intracellular (GO:0005622);; Biological Process: protein targeting (GO:0006605);; Molecular Function: P-P-bond-hydrolysis-driven protein transmembrane transporter activity (GO:0015450);; Cellular Component: integral component of membrane (GO:0016021);; Biological Process: protein transmembrane transport (GO:0071806);;	MANES_14G045500		Cellular Component: nucleus (GO:0005634);; Biological Process: negative regulation of cell proliferation (GO:0008285);; Biological Process: auxin-activated signaling pathway (GO:0009734);; Biological Process: response to abscisic acid (GO:0009737);; Biological Process: positive regulation of flower development (GO:0009911);; Biological Process: fruit dehiscence (GO:0010047);; Biological Process: …	MANES_08G127400		Biological Process: nuclear-transcribed mRNA catabolic process, exonucleolytic (GO:0000291);; Cellular Component: P-body (GO:0000932);; Biological Process: vasculature development (GO:0001944);; Molecular Function: nucleic acid binding (GO:0003676);; Molecular Function: 5'-3' exoribonuclease activity (GO:0004534);; Cellular Component: cytosol (GO:0005829);; Cellular Component: polysome (GO:000584…
	MANES_06G136700		Cellular Component: plant-type cell wall (GO:0009505);; Cellular Component: plasmodesma (GO:0009506);; Cellular Component: integral component of membrane (GO:0016021);;				MANES_02G206600		Molecular Function: zinc ion binding (GO:0008270);; Molecular Function: mannitol dehydrogenase activity (GO:0046029);; Biological Process: oxidation-reduction process (GO:0055114);;				MANES_09G067500	Molecular Function: DNA binding (GO:0003677);; Molecular Function: transcription factor activity, sequence-specific DNA binding (GO:0003700);; Biological Process: DNA-templated transcription, initiation (GO:0006352);; Biological Process: regulation of transcription, DNA-templated (GO:0006355);; Cellular Component: plastid (GO:0009536);; Molecular Function: sigma factor activity (GO:0016987);;		MANES_12G062900		Cellular Component: integral component of membrane (GO:0016021);; Biological Process: oxidation-reduction process (GO:0055114);;	MANES_10G060200		Molecular Function: acetylglucosaminyltransferase activity (GO:0008375);; Cellular Component: plasmodesma (GO:0009506);; Cellular Component: integral component of membrane (GO:0016021);;	MANES_13G028700		Molecular Function: polygalacturonase activity (GO:0004650);; Cellular Component: extracellular region (GO:0005576);; Biological Process: carbohydrate metabolic process (GO:0005975);; Molecular Function: galacturan 1,4-alpha-galacturonidase activity (GO:0047911);; Biological Process: cell wall organization (GO:0071555);;
	MANES_12G107000		Molecular Function: ATP binding (GO:0005524);; Cellular Component: kinesin complex (GO:0005871);; Biological Process: microtubule-based movement (GO:0007018);; Molecular Function: microtubule binding (GO:0008017);; Molecular Function: ATP-dependent microtubule motor activity, plus-end-directed (GO:0008574);;				MANES_01G014200		Molecular Function: acetylglucosaminyltransferase activity (GO:0008375);; Cellular Component: integral component of membrane (GO:0016021);;				MANES_14G023500	Molecular Function: transcription factor activity, sequence-specific DNA binding (GO:0003700);; Cellular Component: nucleus (GO:0005634);; Biological Process: regulation of transcription, DNA-templated (GO:0006355);; Molecular Function: sequence-specific DNA binding (GO:0043565);;		MANES_08G125500		--	MANES_01G180600		--	MANES_06G118300		Biological Process: intra-Golgi vesicle-mediated transport (GO:0006891);; Biological Process: Golgi organization (GO:0007030);; Molecular Function: protein transporter activity (GO:0008565);; Biological Process: protein transport (GO:0015031);; Cellular Component: membrane (GO:0016020);; Cellular Component: Golgi transport complex (GO:0017119);;
	MANES_03G062200		--				MANES_03G207100		Molecular Function: enzyme inhibitor activity (GO:0004857);; Biological Process: negative regulation of catalytic activity (GO:0043086);;				MANES_14G060100	Molecular Function: translation elongation factor activity (GO:0003746);; Molecular Function: GTPase activity (GO:0003924);; Molecular Function: GTP binding (GO:0005525);; Cellular Component: mitochondrion (GO:0005739);; Cellular Component: chloroplast (GO:0009507);; Biological Process: mitochondrial translational elongation (GO:0070125);;		MANES_01G192600		--	MANES_11G095200		Cellular Component: nucleus (GO:0005634);; Cellular Component: cytosol (GO:0005829);; Cellular Component: proteasome regulatory particle, base subcomplex (GO:0008540);; Molecular Function: polyubiquitin modification-dependent protein binding (GO:0031593);; Biological Process: proteasome-mediated ubiquitin-dependent protein catabolic process (GO:0043161);; Biological Process: proteasome assembly (…	MANES_17G122700		Biological Process: flavonoid biosynthetic process (GO:0009813);; Cellular Component: intracellular membrane-bounded organelle (GO:0043231);; Molecular Function: anthocyanidin 3-O-glucosyltransferase activity (GO:0047213);; Biological Process: flavonoid glucuronidation (GO:0052696);;
	MANES_02G051100		Molecular Function: intracellular cAMP activated cation channel activity (GO:0005222);; Molecular Function: inward rectifier potassium channel activity (GO:0005242);; Molecular Function: calcium channel activity (GO:0005262);; Cellular Component: intracellular (GO:0005622);; Cellular Component: integral component of plasma membrane (GO:0005887);; Biological Process: nitric oxide mediated signal t…				MANES_02G108700		Biological Process: ubiquitin-dependent protein catabolic process (GO:0006511);;				MANES_09G031900	Molecular Function: calcium ion binding (GO:0005509);; Molecular Function: calcium-dependent phospholipid binding (GO:0005544);; Cellular Component: plasma membrane (GO:0005886);; Cellular Component: integral component of membrane (GO:0016021);;		MANES_13G117600		--	MANES_11G047900		Cellular Component: Golgi membrane (GO:0000139);; Cellular Component: integral component of membrane (GO:0016021);;	MANES_04G001500		Molecular Function: thiol-dependent ubiquitin-specific protease activity (GO:0004843);; Biological Process: protein deubiquitination (GO:0016579);;
	MANES_05G103900		Cellular Component: extracellular region (GO:0005576);; Cellular Component: cell wall (GO:0005618);; Biological Process: plant-type cell wall organization (GO:0009664);; Cellular Component: membrane (GO:0016020);;				MANES_02G027800		Biological Process: drug transmembrane transport (GO:0006855);; Molecular Function: drug transmembrane transporter activity (GO:0015238);; Molecular Function: antiporter activity (GO:0015297);; Cellular Component: integral component of membrane (GO:0016021);;				MANES_15G006400	--		MANES_04G123600		--	MANES_13G128200		--	MANES_14G169400		Molecular Function: copper ion binding (GO:0005507);; Molecular Function: oxidoreductase activity (GO:0016491);; Biological Process: oxidation-reduction process (GO:0055114);;
	MANES_15G182200		Biological Process: trehalose biosynthetic process (GO:0005992);; Molecular Function: transferase activity (GO:0016740);;				MANES_09G171100		--				MANES_08G109600	Molecular Function: calcium ion binding (GO:0005509);; Cellular Component: chloroplast thylakoid membrane (GO:0009535);; Cellular Component: chloroplast thylakoid lumen (GO:0009543);; Cellular Component: chloroplast stroma (GO:0009570);; Cellular Component: photosystem II oxygen evolving complex (GO:0009654);; Cellular Component: extrinsic component of membrane (GO:0019898);; Biological Process: …		MANES_09G109700		Molecular Function: cyclin-dependent protein serine/threonine kinase activity (GO:0004693);; Molecular Function: ATP binding (GO:0005524);; Biological Process: protein phosphorylation (GO:0006468);; Cellular Component: integral component of membrane (GO:0016021);; Molecular Function: carbohydrate binding (GO:0030246);; Biological Process: regulation of cell cycle (GO:0051726);;	MANES_07G061500		--	MANES_06G064100		--
	MANES_14G139700		Molecular Function: adenylate kinase activity (GO:0004017);; Molecular Function: ATP binding (GO:0005524);; Biological Process: nucleotide phosphorylation (GO:0046939);;				MANES_04G102600		Biological Process: response to molecule of bacterial origin (GO:0002237);; Molecular Function: transcription factor activity, sequence-specific DNA binding (GO:0003700);; Cellular Component: nucleus (GO:0005634);; Biological Process: regulation of defense response (GO:0031347);; Molecular Function: sequence-specific DNA binding (GO:0043565);; Molecular Function: transcription regulatory region D…				MANES_08G032900	--		MANES_02G068600		Cellular Component: PSII associated light-harvesting complex II (GO:0009517);; Biological Process: abscisic acid biosynthetic process (GO:0009688);; Cellular Component: chloroplast envelope (GO:0009941);; Biological Process: photoprotection (GO:0010117);; Cellular Component: integral component of membrane (GO:0016021);; Biological Process: xanthophyll metabolic process (GO:0016122);; Biological P…	MANES_14G075500		Biological Process: tRNA 3'-trailer cleavage, endonucleolytic (GO:0034414);; Molecular Function: 3'-tRNA processing endoribonuclease activity (GO:0042781);;	MANES_16G097500		Cellular Component: membrane (GO:0016020);; Molecular Function: oxidoreductase activity (GO:0016491);; Biological Process: cellular protein metabolic process (GO:0044267);; Molecular Function: metal ion binding (GO:0046872);;
	MANES_13G022400		Cellular Component: membrane (GO:0016020);; Molecular Function: hydrolase activity, acting on ester bonds (GO:0016788);;				MANES_03G004500		--				MANES_05G075200	Cellular Component: integral component of membrane (GO:0016021);;		MANES_05G164500		Cellular Component: vacuolar membrane (GO:0005774);; Biological Process: drug transmembrane transport (GO:0006855);; Molecular Function: drug transmembrane transporter activity (GO:0015238);; Molecular Function: antiporter activity (GO:0015297);; Cellular Component: integral component of membrane (GO:0016021);;	MANES_03G016100		Molecular Function: zinc ion binding (GO:0008270);;	MANES_02G186500		Molecular Function: DNA binding (GO:0003677);; Cellular Component: nucleus (GO:0005634);; Biological Process: regulation of transcription, DNA-templated (GO:0006355);; Cellular Component: integral component of membrane (GO:0016021);;
	MANES_03G042300		Biological Process: response to light stimulus (GO:0009416);; Cellular Component: photosystem I (GO:0009522);; Cellular Component: chloroplast thylakoid membrane (GO:0009535);; Biological Process: photosynthesis, light harvesting in photosystem I (GO:0009768);; Cellular Component: chloroplast envelope (GO:0009941);; Cellular Component: plastoglobule (GO:0010287);; Cellular Component: integral com…				MANES_04G101600		--				MANES_03G121200	Molecular Function: structural constituent of ribosome (GO:0003735);; Cellular Component: mitochondrion (GO:0005739);; Cellular Component: ribosome (GO:0005840);; Cellular Component: chloroplast stroma (GO:0009570);; Cellular Component: chloroplast envelope (GO:0009941);; Biological Process: plastid translation (GO:0032544);;		MANES_02G038200		Molecular Function: L-lactate dehydrogenase activity (GO:0004459);; Cellular Component: cytoplasm (GO:0005737);; Biological Process: carbohydrate metabolic process (GO:0005975);; Biological Process: carboxylic acid metabolic process (GO:0019752);; Biological Process: oxidation-reduction process (GO:0055114);;	MANES_05G142200		Molecular Function: transporter activity (GO:0005215);; Cellular Component: integral component of membrane (GO:0016021);; Biological Process: transmembrane transport (GO:0055085);;	MANES_09G061200		--
	MANES_12G001200		Cellular Component: cytosol (GO:0005829);; Molecular Function: beta-glucosidase activity (GO:0008422);; Biological Process: cellulose catabolic process (GO:0030245);; Molecular Function: scopolin beta-glucosidase activity (GO:0102483);; Biological Process: glycosyl compound metabolic process (GO:1901657);;				MANES_14G039100		Cellular Component: monolayer-surrounded lipid storage body (GO:0012511);; Cellular Component: integral component of membrane (GO:0016021);;				MANES_05G136200	Biological Process: response to auxin (GO:0009733);;		MANES_06G101100		Molecular Function: endonuclease activity (GO:0004519);; Biological Process: base-excision repair (GO:0006284);; Biological Process: nucleic acid phosphodiester bond hydrolysis (GO:0090305);;	MANES_04G070900		--	MANES_15G098500		Molecular Function: aminoacyl-tRNA ligase activity (GO:0004812);;
	MANES_09G121500		Cellular Component: integral component of membrane (GO:0016021);;				MANES_05G182700		--				MANES_17G116800	Molecular Function: carbonate dehydratase activity (GO:0004089);; Molecular Function: zinc ion binding (GO:0008270);; Biological Process: carbon utilization (GO:0015976);;		MANES_08G080000		Molecular Function: protein serine/threonine kinase activity (GO:0004674);; Molecular Function: non-membrane spanning protein tyrosine kinase activity (GO:0004715);; Molecular Function: ATP binding (GO:0005524);; Biological Process: peptidyl-tyrosine phosphorylation (GO:0018108);;	MANES_06G121000		Cellular Component: nucleus (GO:0005634);; Cellular Component: cytosol (GO:0005829);; Biological Process: regulation of mitotic cell cycle (GO:0007346);; Biological Process: protein sumoylation (GO:0016925);; Molecular Function: SUMO activating enzyme activity (GO:0019948);;	MANES_13G050600		--
	MANES_16G029300		Molecular Function: RNA binding (GO:0003723);; Molecular Function: structural constituent of ribosome (GO:0003735);; Cellular Component: mitochondrial small ribosomal subunit (GO:0005763);; Biological Process: translation (GO:0006412);; Cellular Component: cytosolic small ribosomal subunit (GO:0022627);;				MANES_08G061200		Molecular Function: serine-type carboxypeptidase activity (GO:0004185);; Molecular Function: transferase activity, transferring acyl groups other than amino-acyl groups (GO:0016747);; Biological Process: secondary metabolic process (GO:0019748);; Biological Process: proteolysis involved in cellular protein catabolic process (GO:0051603);;				MANES_18G054300	Biological Process: regulation of animal organ formation (GO:0003156);; Biological Process: drug transmembrane transport (GO:0006855);; Molecular Function: drug transmembrane transporter activity (GO:0015238);; Molecular Function: antiporter activity (GO:0015297);; Cellular Component: integral component of membrane (GO:0016021);; Cellular Component: Golgi transport complex (GO:0017119);; Biologic…		MANES_05G176200		Cellular Component: integral component of membrane (GO:0016021);;	MANES_15G084000		--	MANES_06G044100		--
	MANES_04G129100		Cellular Component: integral component of membrane (GO:0016021);;				MANES_13G118300		--				MANES_12G113300	Cellular Component: cell wall (GO:0005618);; Cellular Component: nucleolus (GO:0005730);; Cellular Component: spindle (GO:0005819);; Cellular Component: plasma membrane (GO:0005886);; Cellular Component: phragmoplast (GO:0009524);; Cellular Component: integral component of membrane (GO:0016021);;		MANES_18G088600		--	MANES_12G090500		Molecular Function: DNA binding (GO:0003677);; Cellular Component: nucleus (GO:0005634);; Biological Process: regulation of transcription, DNA-templated (GO:0006355);;	MANES_01G236900		Molecular Function: cysteine-type endopeptidase activity (GO:0004197);; Cellular Component: extracellular space (GO:0005615);; Cellular Component: lysosome (GO:0005764);; Biological Process: regulation of catalytic activity (GO:0050790);; Biological Process: proteolysis involved in cellular protein catabolic process (GO:0051603);;
	MANES_01G018800		Molecular Function: zinc ion binding (GO:0008270);; Molecular Function: 2-alkenal reductase [NAD(P)] activity (GO:0032440);; Biological Process: oxidation-reduction process (GO:0055114);;				MANES_07G080400		Molecular Function: oxidoreductase activity (GO:0016491);; Biological Process: oxidation-reduction process (GO:0055114);;				MANES_18G072100	Molecular Function: glycine hydroxymethyltransferase activity (GO:0004372);; Biological Process: glycine metabolic process (GO:0006544);; Biological Process: L-serine metabolic process (GO:0006563);; Molecular Function: methyltransferase activity (GO:0008168);; Molecular Function: pyridoxal phosphate binding (GO:0030170);; Biological Process: methylation (GO:0032259);; Biological Process: tetrahy…		MANES_15G175100		--	MANES_05G072300		Molecular Function: oxidoreductase activity (GO:0016491);; Biological Process: oxidation-reduction process (GO:0055114);;	MANES_12G132100		Molecular Function: double-stranded DNA binding (GO:0003690);; Molecular Function: nucleotide kinase activity (GO:0019201);; Molecular Function: polynucleotide 3'-phosphatase activity (GO:0046403);; Molecular Function: ATP-dependent polydeoxyribonucleotide 5'-hydroxyl-kinase activity (GO:0046404);; Biological Process: nucleotide phosphorylation (GO:0046939);; Biological Process: DNA 3' dephosphor…
	MANES_01G202500		Molecular Function: GTPase activity (GO:0003924);; Molecular Function: GTP binding (GO:0005525);; Biological Process: glutamine metabolic process (GO:0006541);; Cellular Component: integral component of membrane (GO:0016021);; Molecular Function: transferase activity (GO:0016740);; Molecular Function: hydrolase activity, acting on glycosyl bonds (GO:0016798);;				MANES_15G008100		Biological Process: defense response (GO:0006952);; Biological Process: response to biotic stimulus (GO:0009607);;				MANES_12G148100	Cellular Component: plasma membrane (GO:0005886);; Molecular Function: zinc ion binding (GO:0008270);; Cellular Component: integral component of membrane (GO:0016021);; Molecular Function: cellulose synthase (UDP-forming) activity (GO:0016760);; Biological Process: cellulose biosynthetic process (GO:0030244);; Biological Process: cell wall organization (GO:0071555);;		MANES_S052500		--	MANES_16G035400		Biological Process: coenzyme metabolic process (GO:0006732);; Biological Process: nucleoside phosphate metabolic process (GO:0006753);; Cellular Component: membrane (GO:0016020);; Molecular Function: pyrophosphatase activity (GO:0016462);;	Manihot_esculenta_newGene_2355		--
	MANES_09G106900		Biological Process: chlorophyll biosynthetic process (GO:0015995);; Cellular Component: integral component of membrane (GO:0016021);; Molecular Function: chlorophyll synthetase activity (GO:0046408);;				MANES_18G098600		--				MANES_01G110500	Biological Process: lipid metabolic process (GO:0006629);; Cellular Component: plasmodesma (GO:0009506);; Cellular Component: membrane (GO:0016020);; Molecular Function: acylglycerol lipase activity (GO:0047372);;		MANES_04G108500		Molecular Function: RNA polymerase II regulatory region sequence-specific DNA binding (GO:0000977);; Molecular Function: transcription factor activity, sequence-specific DNA binding (GO:0003700);; Cellular Component: nucleus (GO:0005634);; Biological Process: regulation of transcription from RNA polymerase II promoter (GO:0006357);; Molecular Function: protein dimerization activity (GO:0046983);;	MANES_06G117800		Molecular Function: adenylate kinase activity (GO:0004017);; Molecular Function: ATP binding (GO:0005524);; Molecular Function: nucleoside triphosphate adenylate kinase activity (GO:0046899);; Biological Process: nucleotide phosphorylation (GO:0046939);;	MANES_14G119500		--
	MANES_07G026200		Molecular Function: GTP binding (GO:0005525);; Cellular Component: plasma membrane (GO:0005886);; Biological Process: ER to Golgi vesicle-mediated transport (GO:0006888);; Biological Process: small GTPase mediated signal transduction (GO:0007264);; Molecular Function: GTP-dependent protein binding (GO:0030742);; Cellular Component: trans-Golgi network membrane (GO:0032588);; Molecular Function: m…				MANES_01G086900		Molecular Function: transporter activity (GO:0005215);; Cellular Component: vacuolar membrane (GO:0005774);; Cellular Component: integral component of membrane (GO:0016021);; Biological Process: transmembrane transport (GO:0055085);;				MANES_02G057400	--		MANES_15G100100		Molecular Function: nucleotide binding (GO:0000166);; Molecular Function: protein kinase activity (GO:0004672);; Cellular Component: membrane (GO:0016020);; Biological Process: phosphorylation (GO:0016310);;	MANES_16G069100		--	MANES_02G071600		--
	MANES_11G060900		--				MANES_13G147200		Molecular Function: zinc ion binding (GO:0008270);; Cellular Component: integral component of membrane (GO:0016021);; Biological Process: cellular protein metabolic process (GO:0044267);;				MANES_02G024200	Molecular Function: RNA binding (GO:0003723);; Cellular Component: nucleolus (GO:0005730);; Cellular Component: chloroplast (GO:0009507);; Cellular Component: small-subunit processome (GO:0032040);;		MANES_10G002800		Cellular Component: mitochondrion (GO:0005739);; Cellular Component: integral component of membrane (GO:0016021);;	MANES_14G171000		Molecular Function: phosphoethanolamine N-methyltransferase activity (GO:0000234);; Biological Process: phosphatidylcholine biosynthetic process (GO:0006656);; Biological Process: methylation (GO:0032259);;	MANES_07G089800		--
	MANES_07G004200		Cellular Component: integral component of membrane (GO:0016021);; Molecular Function: kinase activity (GO:0016301);; Biological Process: phosphorylation (GO:0016310);; Molecular Function: 2-alkenal reductase [NAD(P)] activity (GO:0032440);; Biological Process: oxidation-reduction process (GO:0055114);;				MANES_05G073600		Cellular Component: nucleus (GO:0005634);; Biological Process: response to water deprivation (GO:0009414);; Biological Process: response to salt stress (GO:0009651);; Biological Process: abscisic acid-activated signaling pathway (GO:0009738);; Biological Process: regulation of seed germination (GO:0010029);; Biological Process: vegetative to reproductive phase transition of meristem (GO:0010228);;				MANES_18G043500	Molecular Function: iron ion binding (GO:0005506);; Cellular Component: integral component of membrane (GO:0016021);; Molecular Function: heme binding (GO:0020037);; Molecular Function: isoflavone 2'-hydroxylase activity (GO:0033773);; Biological Process: indole glucosinolate metabolic process (GO:0042343);; Biological Process: secondary metabolite biosynthetic process (GO:0044550);; Biological P…		Manihot_esculenta_newGene_7611		--	MANES_09G059200		Molecular Function: nucleotide binding (GO:0000166);; Cellular Component: plasma membrane (GO:0005886);; Cellular Component: integral component of membrane (GO:0016021);; Molecular Function: ATPase activity, coupled to transmembrane movement of substances (GO:0042626);; Biological Process: single-organism transport (GO:0044765);; Biological Process: organic substance transport (GO:0071702);;	MANES_03G191800		Biological Process: lipid metabolic process (GO:0006629);; Molecular Function: feruloyl esterase activity (GO:0030600);;
	MANES_15G110500		Molecular Function: protein serine/threonine kinase activity (GO:0004674);; Molecular Function: ATP binding (GO:0005524);; Cellular Component: plasma membrane (GO:0005886);; Biological Process: protein phosphorylation (GO:0006468);; Cellular Component: plasmodesma (GO:0009506);;				MANES_06G105900		Molecular Function: transporter activity (GO:0005215);; Cellular Component: integral component of membrane (GO:0016021);; Biological Process: carbohydrate transmembrane transport (GO:0034219);;				MANES_S095700	--		MANES_15G104400		Cellular Component: integral component of membrane (GO:0016021);;	MANES_11G056500		Biological Process: defense response (GO:0006952);;	MANES_15G163500		--
	MANES_07G070200		Molecular Function: arylformamidase activity (GO:0004061);; Biological Process: tryptophan catabolic process to kynurenine (GO:0019441);;				MANES_03G165100		Molecular Function: DNA binding (GO:0003677);; Molecular Function: transcription factor activity, sequence-specific DNA binding (GO:0003700);; Cellular Component: nucleus (GO:0005634);; Biological Process: regulation of transcription, DNA-templated (GO:0006355);;				MANES_05G201000	Biological Process: enzyme-directed rRNA pseudouridine synthesis (GO:0000455);; Molecular Function: RNA binding (GO:0003723);; Cellular Component: cytosol (GO:0005829);; Cellular Component: amyloplast (GO:0009501);; Cellular Component: chloroplast (GO:0009507);; Molecular Function: pseudouridine synthase activity (GO:0009982);;		MANES_16G066400		Molecular Function: structural constituent of ribosome (GO:0003735);; Cellular Component: ribosome (GO:0005840);; Biological Process: translation (GO:0006412);; Molecular Function: rRNA binding (GO:0019843);; Molecular Function: metal ion binding (GO:0046872);;	MANES_16G129200		--	MANES_10G054700		Molecular Function: protein tyrosine phosphatase activity (GO:0004725);; Biological Process: peptidyl-tyrosine dephosphorylation (GO:0035335);;
	MANES_03G076100		Molecular Function: ATP binding (GO:0005524);; Biological Process: drug transmembrane transport (GO:0006855);; Molecular Function: xenobiotic-transporting ATPase activity (GO:0008559);; Cellular Component: integral component of membrane (GO:0016021);; Biological Process: xenobiotic transport (GO:0042908);;				MANES_01G182200		Cellular Component: plasma membrane (GO:0005886);; Biological Process: carbohydrate transport (GO:0008643);; Cellular Component: integral component of membrane (GO:0016021);; Molecular Function: substrate-specific transmembrane transporter activity (GO:0022891);; Molecular Function: 2-alkenal reductase [NAD(P)] activity (GO:0032440);; Biological Process: transmembrane transport (GO:0055085);; Bio…				MANES_12G074100	Molecular Function: metalloendopeptidase activity (GO:0004222);; Biological Process: proteolysis (GO:0006508);; Cellular Component: integral component of membrane (GO:0016021);;		MANES_12G059700		Biological Process: polysaccharide catabolic process (GO:0000272);; Molecular Function: RNA binding (GO:0003723);; Molecular Function: calcium ion binding (GO:0005509);;	MANES_14G048800		Cellular Component: integral component of membrane (GO:0016021);;	MANES_16G017200		Biological Process: sulfate assimilation (GO:0000103);; Cellular Component: cytosol (GO:0005829);; Cellular Component: plasma membrane (GO:0005886);; Biological Process: protein folding (GO:0006457);; Biological Process: glycerol ether metabolic process (GO:0006662);; Molecular Function: protein disulfide oxidoreductase activity (GO:0015035);; Molecular Function: oxidoreductase activity, acting o…
	MANES_01G125700		--				MANES_03G012600		Cellular Component: integral component of membrane (GO:0016021);; Molecular Function: hydrolase activity, acting on glycosyl bonds (GO:0016798);;				MANES_07G143300	Molecular Function: G-protein coupled receptor kinase activity (GO:0004703);; Molecular Function: ATP binding (GO:0005524);; Biological Process: protein phosphorylation (GO:0006468);; Cellular Component: integral component of membrane (GO:0016021);; Molecular Function: 2-alkenal reductase [NAD(P)] activity (GO:0032440);; Biological Process: oxidation-reduction process (GO:0055114);;		MANES_12G063000		Cellular Component: integral component of membrane (GO:0016021);; Biological Process: oxidation-reduction process (GO:0055114);;	MANES_01G061400		Molecular Function: GTPase activity (GO:0003924);; Molecular Function: structural constituent of cytoskeleton (GO:0005200);; Molecular Function: GTP binding (GO:0005525);; Cellular Component: cytoplasm (GO:0005737);; Cellular Component: microtubule (GO:0005874);; Biological Process: microtubule-based process (GO:0007017);;	MANES_01G002500		Biological Process: intracellular protein transport (GO:0006886);; Biological Process: ER to Golgi vesicle-mediated transport (GO:0006888);; Molecular Function: zinc ion binding (GO:0008270);; Cellular Component: COPII vesicle coat (GO:0030127);;
	MANES_S085000		Biological Process: metabolic process (GO:0008152);; Molecular Function: amino acid binding (GO:0016597);;				MANES_07G005600		--				MANES_05G185000	--		MANES_07G018400		Biological Process: anthocyanin-containing compound biosynthetic process (GO:0009718);; Molecular Function: anthocyanidin 3-O-glucosyltransferase activity (GO:0047213);;	MANES_05G095300		Molecular Function: DNA binding (GO:0003677);; Biological Process: protein folding (GO:0006457);; Molecular Function: unfolded protein binding (GO:0051082);;	MANES_S042800		Molecular Function: hydrolase activity, hydrolyzing O-glycosyl compounds (GO:0004553);; Biological Process: carbohydrate metabolic process (GO:0005975);;
	MANES_17G116300		Cellular Component: Golgi membrane (GO:0000139);; Molecular Function: magnesium ion binding (GO:0000287);; Molecular Function: phospholipid-translocating ATPase activity (GO:0004012);; Molecular Function: ATP binding (GO:0005524);; Cellular Component: trans-Golgi network (GO:0005802);; Cellular Component: plasma membrane (GO:0005886);; Cellular Component: integral component of membrane (GO:001602…				MANES_03G103900		Molecular Function: homogentisate 1,2-dioxygenase activity (GO:0004411);; Cellular Component: cytosol (GO:0005829);; Biological Process: L-phenylalanine catabolic process (GO:0006559);; Biological Process: tyrosine catabolic process (GO:0006572);; Biological Process: oxidation-reduction process (GO:0055114);; Biological Process: homogentisate catabolic process (GO:1902000);;				MANES_02G041500	--		MANES_02G109500		Molecular Function: aspartic-type endopeptidase activity (GO:0004190);; Biological Process: proteolysis (GO:0006508);; Cellular Component: integral component of membrane (GO:0016021);;	MANES_05G128600		Molecular Function: hydroxymethylglutaryl-CoA reductase (NADPH) activity (GO:0004420);; Cellular Component: peroxisomal membrane (GO:0005778);; Cellular Component: endoplasmic reticulum membrane (GO:0005789);; Biological Process: isoprenoid biosynthetic process (GO:0008299);; Biological Process: coenzyme A metabolic process (GO:0015936);; Cellular Component: integral component of membrane (GO:001…	MANES_04G055100		--
	MANES_01G262400		Cellular Component: chloroplast (GO:0009507);; Molecular Function: kinase activity (GO:0016301);; Biological Process: phosphorylation (GO:0016310);;				MANES_16G086200		--				MANES_14G143500	Molecular Function: ATP binding (GO:0005524);; Cellular Component: cell wall (GO:0005618);; Cellular Component: plasma membrane (GO:0005886);; Cellular Component: chloroplast (GO:0009507);;		MANES_10G000700		Molecular Function: nucleotidyltransferase activity (GO:0016779);;	MANES_10G011000		Cellular Component: Golgi apparatus (GO:0005794);; Cellular Component: integral component of membrane (GO:0016021);; Molecular Function: O-acetyltransferase activity (GO:0016413);; Biological Process: response to freezing (GO:0050826);; Biological Process: cell wall organization or biogenesis (GO:0071554);;	MANES_02G151800		Molecular Function: protein disulfide isomerase activity (GO:0003756);; Cellular Component: endoplasmic reticulum (GO:0005783);; Biological Process: protein folding (GO:0006457);; Cellular Component: integral component of membrane (GO:0016021);; Biological Process: response to endoplasmic reticulum stress (GO:0034976);; Biological Process: cell redox homeostasis (GO:0045454);;
	MANES_05G124800		Molecular Function: ubiquitin-protein transferase activity (GO:0004842);; Biological Process: protein ubiquitination (GO:0016567);; Cellular Component: SCF ubiquitin ligase complex (GO:0019005);; Biological Process: SCF-dependent proteasomal ubiquitin-dependent protein catabolic process (GO:0031146);;				MANES_04G073000		Cellular Component: integral component of membrane (GO:0016021);;				MANES_14G108200	--		MANES_06G154200		--	MANES_05G133100		Molecular Function: metal ion binding (GO:0046872);;	MANES_10G107300		--
	MANES_16G122700		Cellular Component: chloroplast thylakoid (GO:0009534);; Molecular Function: hydrogen ion transmembrane transporter activity (GO:0015078);; Biological Process: ATP synthesis coupled proton transport (GO:0015986);; Cellular Component: integral component of membrane (GO:0016021);; Cellular Component: proton-transporting ATP synthase complex, coupling factor F(o) (GO:0045263);;				MANES_15G023900		Molecular Function: aspartic-type endopeptidase activity (GO:0004190);; Biological Process: proteolysis (GO:0006508);; Biological Process: protein catabolic process (GO:0030163);;				MANES_10G131600	--		MANES_07G028000		Cellular Component: mitochondrion (GO:0005739);;	MANES_09G002200		Molecular Function: DNA binding (GO:0003677);; Cellular Component: nucleus (GO:0005634);; Biological Process: regulation of transcription, DNA-templated (GO:0006355);;	MANES_09G068200		--
	MANES_08G011900		Molecular Function: hydrolase activity, hydrolyzing O-glycosyl compounds (GO:0004553);; Cellular Component: cell wall (GO:0005618);; Biological Process: xyloglucan metabolic process (GO:0010411);; Molecular Function: xyloglucan:xyloglucosyl transferase activity (GO:0016762);; Biological Process: cell wall biogenesis (GO:0042546);; Cellular Component: apoplast (GO:0048046);; Biological Process: ce…				MANES_10G152300		Cellular Component: integral component of membrane (GO:0016021);;				MANES_03G039900	Molecular Function: superoxide dismutase activity (GO:0004784);; Cellular Component: nucleus (GO:0005634);; Cellular Component: plant-type cell wall (GO:0009505);; Biological Process: response to cytokinin (GO:0009735);; Biological Process: removal of superoxide radicals (GO:0019430);; Molecular Function: manganese ion binding (GO:0030145);; Cellular Component: extracellular matrix (GO:0031012);;…		MANES_08G039200		Molecular Function: structural constituent of ribosome (GO:0003735);; Cellular Component: ribosome (GO:0005840);; Biological Process: translation (GO:0006412);;	MANES_03G205000		Biological Process: metabolic process (GO:0008152);; Molecular Function: lyase activity (GO:0016829);; Molecular Function: transferase activity, transferring acyl groups, acyl groups converted into alkyl on transfer (GO:0046912);;	MANES_15G038400		Biological Process: metabolic process (GO:0008152);; Molecular Function: isomerase activity (GO:0016853);;
	MANES_03G089100		Molecular Function: chromatin binding (GO:0003682);; Molecular Function: DNA (cytosine-5-)-methyltransferase activity (GO:0003886);; Cellular Component: nucleus (GO:0005634);; Biological Process: C-5 methylation of cytosine (GO:0090116);;				MANES_16G004200		--				MANES_17G096500	Molecular Function: iron ion binding (GO:0005506);; Cellular Component: integral component of membrane (GO:0016021);; Molecular Function: oxidoreductase activity, acting on paired donors, with incorporation or reduction of molecular oxygen, NAD(P)H as one donor, and incorporation of one atom of oxygen (GO:0016709);; Molecular Function: heme binding (GO:0020037);; Biological Process: secondary met…		MANES_03G018900		--	MANES_04G125200		Molecular Function: structural constituent of ribosome (GO:0003735);; Cellular Component: ribosome (GO:0005840);; Biological Process: translation (GO:0006412);; Cellular Component: integral component of membrane (GO:0016021);; Molecular Function: rRNA binding (GO:0019843);; Molecular Function: metal ion binding (GO:0046872);;	MANES_11G092400		--
	MANES_16G075800		Molecular Function: DNA binding (GO:0003677);; Molecular Function: transcription factor activity, sequence-specific DNA binding (GO:0003700);; Cellular Component: nucleus (GO:0005634);; Biological Process: regulation of transcription, DNA-templated (GO:0006355);;				MANES_16G106200		Molecular Function: iron ion binding (GO:0005506);; Cellular Component: cytoplasm (GO:0005737);; Biological Process: inositol catabolic process (GO:0019310);; Molecular Function: inositol oxygenase activity (GO:0050113);; Biological Process: oxidation-reduction process (GO:0055114);;				MANES_16G036500	Molecular Function: hydrolase activity, acting on ester bonds (GO:0016788);;		MANES_03G132200		Molecular Function: transcription factor activity, sequence-specific DNA binding (GO:0003700);; Biological Process: regulation of transcription, DNA-templated (GO:0006355);; Molecular Function: sequence-specific DNA binding (GO:0043565);;	MANES_10G131800		Cellular Component: integral component of membrane (GO:0016021);;	MANES_17G052300		Molecular Function: magnesium ion binding (GO:0000287);; Molecular Function: pyruvate kinase activity (GO:0004743);; Biological Process: glycolytic process (GO:0006096);; Molecular Function: kinase activity (GO:0016301);; Molecular Function: potassium ion binding (GO:0030955);;
	MANES_18G015200		--				MANES_02G194800		--				MANES_07G124800	Biological Process: carbohydrate metabolic process (GO:0005975);; Biological Process: dephosphorylation (GO:0016311);; Molecular Function: fructose 1,6-bisphosphate 1-phosphatase activity (GO:0042132);; Molecular Function: sedoheptulose-bisphosphatase activity (GO:0050278);;		MANES_14G049300		Cellular Component: Golgi apparatus (GO:0005794);; Cellular Component: cytosol (GO:0005829);; Molecular Function: glycogenin glucosyltransferase activity (GO:0008466);; Biological Process: plant-type cell wall biogenesis (GO:0009832);; Biological Process: cellulose biosynthetic process (GO:0030244);; Biological Process: UDP-L-arabinose metabolic process (GO:0033356);; Molecular Function: UDP-arab…	MANES_17G034100		Molecular Function: protein serine/threonine kinase activity (GO:0004674);; Biological Process: protein autophosphorylation (GO:0046777);;	MANES_06G039000		--
	MANES_11G115200		Molecular Function: hydrolase activity, hydrolyzing O-glycosyl compounds (GO:0004553);; Cellular Component: cell wall (GO:0005618);; Biological Process: xyloglucan metabolic process (GO:0010411);; Molecular Function: xyloglucan:xyloglucosyl transferase activity (GO:0016762);; Biological Process: cell wall biogenesis (GO:0042546);; Cellular Component: apoplast (GO:0048046);; Biological Process: ce…				MANES_13G109600		Cellular Component: extracellular region (GO:0005576);; Molecular Function: growth factor activity (GO:0008083);; Biological Process: cell proliferation (GO:0008283);;				MANES_07G138700	Molecular Function: transporter activity (GO:0005215);; Biological Process: transport (GO:0006810);; Cellular Component: integral component of membrane (GO:0016021);;		MANES_05G161600		--	MANES_15G141300		Molecular Function: binding (GO:0005488);;	MANES_05G013800		Cellular Component: cell wall (GO:0005618);; Molecular Function: pectinesterase activity (GO:0030599);; Biological Process: cell wall modification (GO:0042545);; Molecular Function: aspartyl esterase activity (GO:0045330);; Biological Process: pectin catabolic process (GO:0045490);;
	MANES_12G139000		Cellular Component: cytoplasm (GO:0005737);; Biological Process: metal ion transport (GO:0030001);; Molecular Function: transition metal ion binding (GO:0046914);; Biological Process: cellular transition metal ion homeostasis (GO:0046916);;				MANES_07G119900		Molecular Function: protein serine/threonine kinase activity (GO:0004674);; Molecular Function: ATP binding (GO:0005524);; Cellular Component: plasma membrane (GO:0005886);; Biological Process: protein phosphorylation (GO:0006468);; Biological Process: cell surface receptor signaling pathway (GO:0007166);; Cellular Component: integral component of membrane (GO:0016021);; Molecular Function: polys…				MANES_06G029400	Biological Process: protein transport (GO:0015031);; Cellular Component: integral component of membrane (GO:0016021);;		MANES_02G210100		Molecular Function: protein serine/threonine kinase activity (GO:0004674);; Molecular Function: ATP binding (GO:0005524);; Biological Process: protein phosphorylation (GO:0006468);; Cellular Component: integral component of membrane (GO:0016021);;	MANES_12G055700		Molecular Function: haloalkane dehalogenase activity (GO:0018786);;	MANES_13G024500		Cellular Component: integral component of membrane (GO:0016021);;
	MANES_S020500		Molecular Function: structural constituent of ribosome (GO:0003735);; Biological Process: translation (GO:0006412);; Cellular Component: cytosolic large ribosomal subunit (GO:0022625);;				MANES_17G080600		Molecular Function: 1-phosphatidylinositol binding (GO:0005545);; Cellular Component: clathrin-coated vesicle (GO:0030136);; Molecular Function: clathrin binding (GO:0030276);; Molecular Function: 2-alkenal reductase [NAD(P)] activity (GO:0032440);; Biological Process: clathrin coat assembly (GO:0048268);; Biological Process: oxidation-reduction process (GO:0055114);;				MANES_03G140400	Molecular Function: voltage-gated potassium channel activity (GO:0005249);; Molecular Function: calcium ion binding (GO:0005509);; Cellular Component: plant-type vacuole membrane (GO:0009705);; Cellular Component: integral component of membrane (GO:0016021);; Biological Process: cellular potassium ion homeostasis (GO:0030007);; Biological Process: potassium ion transmembrane transport (GO:0071805…		MANES_07G043600		Molecular Function: nucleotide binding (GO:0000166);; Molecular Function: protein kinase activity (GO:0004672);; Cellular Component: membrane (GO:0016020);; Biological Process: phosphorylation (GO:0016310);;	MANES_07G140700		Cellular Component: extracellular region (GO:0005576);; Cellular Component: cell wall (GO:0005618);; Biological Process: plant-type cell wall organization (GO:0009664);; Cellular Component: membrane (GO:0016020);;	MANES_17G069500		Molecular Function: phospho-N-acetylmuramoyl-pentapeptide-transferase activity (GO:0008963);; Cellular Component: integral component of membrane (GO:0016021);; Molecular Function: UDP-N-acetylmuramoyl-L-alanyl-D-glutamyl-meso-2,6-diaminopimelyl-D-alanyl-D-alanine:undecaprenyl-phosphate transferase activity (GO:0051992);;
	MANES_03G170200		Molecular Function: serine-type endopeptidase activity (GO:0004252);; Biological Process: proteolysis (GO:0006508);;				MANES_16G017700		Biological Process: activation of MAPKK activity (GO:0000186);; Molecular Function: MAP kinase kinase kinase activity (GO:0004709);; Molecular Function: ATP binding (GO:0005524);; Cellular Component: intracellular (GO:0005622);; Cellular Component: integral component of membrane (GO:0016021);; Molecular Function: rhodopsin kinase activity (GO:0050254);;				MANES_16G116700	Cellular Component: integral component of membrane (GO:0016021);;		MANES_15G139700		Cellular Component: integral component of membrane (GO:0016021);;	MANES_06G046300		Molecular Function: transferase activity (GO:0016740);;	MANES_02G009400		--
	MANES_15G031100		Molecular Function: endonuclease activity (GO:0004519);; Molecular Function: exonuclease activity (GO:0004527);; Biological Process: phosphatidylinositol dephosphorylation (GO:0046856);; Biological Process: nucleic acid phosphodiester bond hydrolysis (GO:0090305);;				MANES_13G015000		Molecular Function: ATP binding (GO:0005524);; Cellular Component: integral component of membrane (GO:0016021);; Molecular Function: 2-alkenal reductase [NAD(P)] activity (GO:0032440);; Molecular Function: ATPase activity, coupled to transmembrane movement of substances (GO:0042626);; Biological Process: transmembrane transport (GO:0055085);; Biological Process: oxidation-reduction process (GO:00…				MANES_08G023000	Molecular Function: protein serine/threonine kinase activity (GO:0004674);; Molecular Function: ATP binding (GO:0005524);; Cellular Component: nucleus (GO:0005634);; Cellular Component: cytoplasm (GO:0005737);; Cellular Component: plasma membrane (GO:0005886);; Biological Process: protein phosphorylation (GO:0006468);; Biological Process: intracellular signal transduction (GO:0035556);;		MANES_16G038200		Molecular Function: protein dimerization activity (GO:0046983);;	MANES_15G090200		--	MANES_01G223800		Molecular Function: SNAP receptor activity (GO:0005484);; Cellular Component: trans-Golgi network (GO:0005802);; Biological Process: intracellular protein transport (GO:0006886);; Biological Process: Golgi organization (GO:0007030);; Biological Process: vacuolar transport (GO:0007034);; Biological Process: protein secretion (GO:0009306);; Cellular Component: integral component of membrane (GO:001…
	MANES_16G133300		Molecular Function: DNA binding (GO:0003677);; Molecular Function: transcription factor activity, sequence-specific DNA binding (GO:0003700);; Molecular Function: protein binding (GO:0005515);; Molecular Function: GTP binding (GO:0005525);; Cellular Component: nucleus (GO:0005634);; Cellular Component: Golgi stack (GO:0005795);; Cellular Component: plasma membrane (GO:0005886);; Biological Proces…				MANES_02G058600		Cellular Component: Golgi apparatus (GO:0005794);; Cellular Component: cytosol (GO:0005829);; Biological Process: plant-type cell wall biogenesis (GO:0009832);; Biological Process: cellulose biosynthetic process (GO:0030244);; Biological Process: UDP-L-arabinose metabolic process (GO:0033356);; Molecular Function: UDP-arabinopyranose mutase activity (GO:0052691);;				MANES_03G163800	Molecular Function: alditol:NADP+ 1-oxidoreductase activity (GO:0004032);; Cellular Component: chloroplast stroma (GO:0009570);; Cellular Component: chloroplast envelope (GO:0009941);; Biological Process: oxidation-reduction process (GO:0055114);;		MANES_18G091100		Cellular Component: mitochondrion (GO:0005739);; Biological Process: mitochondrial electron transport, ubiquinol to cytochrome c (GO:0006122);; Molecular Function: ubiquinol-cytochrome-c reductase activity (GO:0008121);; Biological Process: hydrogen ion transmembrane transport (GO:1902600);;	MANES_04G000100		Biological Process: ribosomal small subunit assembly (GO:0000028);; Molecular Function: structural constituent of ribosome (GO:0003735);; Cellular Component: cytosolic small ribosomal subunit (GO:0022627);;	MANES_02G040000		Cellular Component: plasma membrane (GO:0005886);; Cellular Component: integral component of membrane (GO:0016021);; Molecular Function: transmembrane transporter activity (GO:0022857);; Biological Process: transmembrane transport (GO:0055085);;
	MANES_08G015100		Molecular Function: zinc ion binding (GO:0008270);;				MANES_11G148400		--				MANES_05G062200	Molecular Function: enzyme inhibitor activity (GO:0004857);; Biological Process: negative regulation of catalytic activity (GO:0043086);;		MANES_05G032100		Molecular Function: protein serine/threonine kinase activity (GO:0004674);; Molecular Function: ATP binding (GO:0005524);; Biological Process: protein phosphorylation (GO:0006468);;	MANES_08G007400		Cellular Component: plasma membrane (GO:0005886);; Cellular Component: integral component of membrane (GO:0016021);;	MANES_12G092800		Molecular Function: fatty-acyl-CoA binding (GO:0000062);; Molecular Function: acyl-CoA dehydrogenase activity (GO:0003995);; Molecular Function: acyl-CoA oxidase activity (GO:0003997);; Cellular Component: peroxisome (GO:0005777);; Molecular Function: electron carrier activity (GO:0009055);; Biological Process: fatty acid beta-oxidation using acyl-CoA dehydrogenase (GO:0033539);; Molecular Functi…
	MANES_13G053500		Biological Process: positive regulation of stomatal complex development (GO:2000123);;				MANES_04G072100		--				MANES_02G003600	Cellular Component: integral component of membrane (GO:0016021);;		MANES_13G094600		Molecular Function: mandelonitrile lyase activity (GO:0046593);; Molecular Function: aliphatic (S)-hydroxynitrile lyase activity (GO:0052891);; Molecular Function: aromatic (S)-hydroxynitrile lyase activity (GO:0052892);;	MANES_06G167100		Molecular Function: protein serine/threonine kinase activity (GO:0004674);; Molecular Function: ATP binding (GO:0005524);; Cellular Component: nucleus (GO:0005634);; Cellular Component: cytoplasm (GO:0005737);; Cellular Component: plasma membrane (GO:0005886);; Biological Process: protein phosphorylation (GO:0006468);; Biological Process: intracellular signal transduction (GO:0035556);;	MANES_16G138100		Molecular Function: protein kinase activity (GO:0004672);; Molecular Function: ATP binding (GO:0005524);; Biological Process: protein phosphorylation (GO:0006468);; Cellular Component: integral component of membrane (GO:0016021);;
	MANES_05G194900		Molecular Function: protein serine/threonine kinase activity (GO:0004674);; Molecular Function: ATP binding (GO:0005524);; Biological Process: protein phosphorylation (GO:0006468);; Cellular Component: integral component of membrane (GO:0016021);; Molecular Function: 2-alkenal reductase [NAD(P)] activity (GO:0032440);; Molecular Function: tau-protein kinase activity (GO:0050321);; Biological Proc…				MANES_07G018200		Biological Process: anthocyanin-containing compound biosynthetic process (GO:0009718);; Molecular Function: anthocyanidin 3-O-glucosyltransferase activity (GO:0047213);;				MANES_14G000100	Molecular Function: lipid binding (GO:0008289);; Cellular Component: integral component of membrane (GO:0016021);;		MANES_01G222800		#N/A	MANES_17G092100		Molecular Function: binding (GO:0005488);;	Manihot_esculenta_newGene_9934		#N/A
	MANES_03G185600		Cellular Component: integral component of membrane (GO:0016021);;				MANES_05G005600		Cellular Component: membrane (GO:0016020);;				MANES_16G053100	--		MANES_18G046300		Cellular Component: mitochondrial outer membrane (GO:0005741);; Molecular Function: voltage-gated anion channel activity (GO:0008308);; Biological Process: regulation of anion transmembrane transport (GO:1903959);;	MANES_05G125300		Cellular Component: integral component of membrane (GO:0016021);;	MANES_04G142500		Biological Process: ribosomal large subunit assembly (GO:0000027);; Molecular Function: ATP binding (GO:0005524);; Cellular Component: nucleus (GO:0005634);; Molecular Function: ATPase activity (GO:0016887);;
	MANES_11G137400		Molecular Function: microtubule motor activity (GO:0003777);; Molecular Function: ATP binding (GO:0005524);; Biological Process: microtubule-based movement (GO:0007018);; Molecular Function: microtubule binding (GO:0008017);;				MANES_18G013100		--				MANES_01G036500	--		MANES_15G039800		--	MANES_02G150200		Molecular Function: protein serine/threonine kinase activity (GO:0004674);; Molecular Function: ATP binding (GO:0005524);; Biological Process: protein phosphorylation (GO:0006468);; Cellular Component: integral component of membrane (GO:0016021);; Molecular Function: oxidoreductase activity (GO:0016491);;	MANES_13G069100		--
	MANES_16G107700		Biological Process: carbohydrate metabolic process (GO:0005975);; Cellular Component: plant-type cell wall (GO:0009505);; Cellular Component: integral component of membrane (GO:0016021);; Molecular Function: polysaccharide binding (GO:0030247);; Molecular Function: glucan endo-1,3-beta-D-glucosidase activity (GO:0042973);; Cellular Component: anchored component of plasma membrane (GO:0046658);;				MANES_16G007100		Molecular Function: DNA binding (GO:0003677);;				MANES_02G115100	Molecular Function: ionotropic glutamate receptor activity (GO:0004970);; Biological Process: ion transport (GO:0006811);; Biological Process: response to wounding (GO:0009611);; Biological Process: induced systemic resistance, jasmonic acid mediated signaling pathway (GO:0009864);; Cellular Component: integral component of membrane (GO:0016021);; Biological Process: ionotropic glutamate receptor…		MANES_06G127700		Cellular Component: integral component of membrane (GO:0016021);;	MANES_12G108600		Molecular Function: ATP binding (GO:0005524);; Cellular Component: integral component of membrane (GO:0016021);; Molecular Function: zinc-exporting ATPase activity (GO:0016463);; Molecular Function: metal ion binding (GO:0046872);; Biological Process: zinc II ion transmembrane transport (GO:0071577);;	MANES_05G066000		--
	MANES_12G159300		Molecular Function: calcium ion binding (GO:0005509);; Cellular Component: chloroplast (GO:0009507);; Cellular Component: photosystem II oxygen evolving complex (GO:0009654);; Biological Process: photosynthesis (GO:0015979);; Cellular Component: extrinsic component of membrane (GO:0019898);;				MANES_06G166600		Cellular Component: mitochondrial inner membrane (GO:0005743);; Cellular Component: plasma membrane (GO:0005886);; Cellular Component: integral component of membrane (GO:0016021);; Biological Process: cytochrome c-heme linkage (GO:0018063);; Molecular Function: heme binding (GO:0020037);;				MANES_18G012000	Molecular Function: microtubule motor activity (GO:0003777);; Molecular Function: ATP binding (GO:0005524);; Cellular Component: microtubule (GO:0005874);; Biological Process: microtubule-based movement (GO:0007018);; Molecular Function: microtubule binding (GO:0008017);;		MANES_13G133200		--	MANES_09G113900		Molecular Function: ATP binding (GO:0005524);; Molecular Function: D-alanine-D-alanine ligase activity (GO:0008716);; Cellular Component: chloroplast (GO:0009507);; Molecular Function: metal ion binding (GO:0046872);;	MANES_05G116600		Cellular Component: mitochondrion (GO:0005739);; Biological Process: protein folding (GO:0006457);; Biological Process: cell death (GO:0008219);; Biological Process: chloroplast organization (GO:0009658);; Biological Process: de-etiolation (GO:0009704);; Biological Process: embryo development ending in seed dormancy (GO:0009793);; Cellular Component: chloroplast envelope (GO:0009941);; Cellular C…
	MANES_04G043400		Biological Process: regulation of transcription, DNA-templated (GO:0006355);;				MANES_11G058600		#N/A				MANES_15G153100	Cellular Component: cytoplasm (GO:0005737);; Molecular Function: S-adenosylmethionine-dependent methyltransferase activity (GO:0008757);; Biological Process: methylation (GO:0032259);;		MANES_04G092000		Molecular Function: structural constituent of ribosome (GO:0003735);; Biological Process: translation (GO:0006412);; Biological Process: transport (GO:0006810);; Cellular Component: integral component of membrane (GO:0016021);;	MANES_10G153000		Cellular Component: integral component of membrane (GO:0016021);;	MANES_15G082400		Cellular Component: endoplasmic reticulum membrane (GO:0005789);;
	MANES_05G138600		Molecular Function: aspartic-type endopeptidase activity (GO:0004190);; Cellular Component: endoplasmic reticulum (GO:0005783);; Biological Process: proteolysis (GO:0006508);; Biological Process: response to water deprivation (GO:0009414);; Biological Process: systemic acquired resistance (GO:0009627);; Biological Process: response to abscisic acid (GO:0009737);; Biological Process: protein catab…				MANES_13G123400		Biological Process: activation of MAPKK activity (GO:0000186);; Molecular Function: MAP kinase kinase kinase activity (GO:0004709);; Molecular Function: ATP binding (GO:0005524);; Cellular Component: cytoplasm (GO:0005737);;				MANES_04G103000	Molecular Function: calcium ion binding (GO:0005509);; Molecular Function: zinc ion binding (GO:0008270);;		Manihot_esculenta_newGene_3869		--	MANES_02G080300		Biological Process: response to stress (GO:0006950);;	MANES_06G137700		--
	MANES_05G148800		Molecular Function: cellulase activity (GO:0008810);; Cellular Component: integral component of membrane (GO:0016021);; Biological Process: cellulose catabolic process (GO:0030245);;				MANES_14G120900		--				MANES_05G091200	--		MANES_08G042400		Cellular Component: integral component of membrane (GO:0016021);;	MANES_06G140700		Molecular Function: DNA binding (GO:0003677);; Molecular Function: protein dimerization activity (GO:0046983);;	MANES_02G141300		Cellular Component: nuclear exosome (RNase complex) (GO:0000176);; Cellular Component: cytoplasmic exosome (RNase complex) (GO:0000177);; Biological Process: exonucleolytic trimming to generate mature 3'-end of 5.8S rRNA from tricistronic rRNA transcript (SSU-rRNA, 5.8S rRNA, LSU-rRNA) (GO:0000467);; Molecular Function: exonuclease activity (GO:0004527);; Molecular Function: AU-rich element bindi…
	MANES_03G027000		Molecular Function: phosphogluconate dehydrogenase (decarboxylating) activity (GO:0004616);; Cellular Component: cytosol (GO:0005829);; Molecular Function: NAD binding (GO:0051287);; Biological Process: oxidation-reduction process (GO:0055114);;				MANES_11G027500		Molecular Function: calcium ion binding (GO:0005509);; Cellular Component: integral component of membrane (GO:0016021);;				MANES_05G012400	Biological Process: lipid catabolic process (GO:0016042);; Molecular Function: hydrolase activity (GO:0016787);;		MANES_02G138800		Cellular Component: integral component of membrane (GO:0016021);;	MANES_04G010600		Molecular Function: catalytic activity (GO:0003824);; Molecular Function: coenzyme binding (GO:0050662);;	MANES_05G096900		Cellular Component: vacuolar membrane (GO:0005774);; Cellular Component: plasma membrane (GO:0005886);; Cellular Component: plasmodesma (GO:0009506);; Cellular Component: chloroplast (GO:0009507);; Molecular Function: protein histidine kinase binding (GO:0043424);;
	MANES_02G103700		Molecular Function: cellulase activity (GO:0008810);; Cellular Component: integral component of membrane (GO:0016021);; Biological Process: cellulose catabolic process (GO:0030245);;				MANES_08G167500		--				MANES_02G215700	--		MANES_11G028600		--	MANES_08G103600		Biological Process: protein phosphorylation (GO:0006468);; Biological Process: signal transduction (GO:0007165);; Molecular Function: transmembrane receptor protein kinase activity (GO:0019199);; Molecular Function: 2-alkenal reductase [NAD(P)] activity (GO:0032440);; Biological Process: oxidation-reduction process (GO:0055114);;	MANES_09G142500		Biological Process: carbohydrate metabolic process (GO:0005975);; Molecular Function: polysaccharide binding (GO:0030247);; Molecular Function: glucan endo-1,3-beta-D-glucosidase activity (GO:0042973);; Cellular Component: anchored component of plasma membrane (GO:0046658);;
	MANES_05G120000		Molecular Function: zinc ion binding (GO:0008270);; Molecular Function: 2-alkenal reductase [NAD(P)] activity (GO:0032440);; Biological Process: oxidation-reduction process (GO:0055114);;				MANES_14G101600		--				MANES_05G108800	Cellular Component: endosome (GO:0005768);; Cellular Component: vacuolar membrane (GO:0005774);; Cellular Component: trans-Golgi network (GO:0005802);; Molecular Function: S-adenosylmethionine-dependent methyltransferase activity (GO:0008757);; Biological Process: methylation (GO:0032259);;		MANES_12G157900		Cellular Component: endosome (GO:0005768);; Cellular Component: vacuolar membrane (GO:0005774);; Cellular Component: trans-Golgi network (GO:0005802);; Molecular Function: S-adenosylmethionine-dependent methyltransferase activity (GO:0008757);; Biological Process: methylation (GO:0032259);;	MANES_11G069900		Cellular Component: nucleus (GO:0005634);; Cellular Component: cytosol (GO:0005829);; Cellular Component: cilium (GO:0005929);; Biological Process: response to fungus (GO:0009620);; Molecular Function: phosphatidylinositol binding (GO:0035091);; Biological Process: protein localization to cilium (GO:0061512);;	MANES_06G010800		--
	MANES_08G169500		Molecular Function: ATP binding (GO:0005524);; Cellular Component: plasma membrane (GO:0005886);; Biological Process: protein phosphorylation (GO:0006468);; Cellular Component: plant-type cell wall (GO:0009505);; Cellular Component: plasmodesma (GO:0009506);; Cellular Component: integral component of membrane (GO:0016021);; Molecular Function: tau-protein kinase activity (GO:0050321);;				MANES_01G069500		Molecular Function: phospholipase D activity (GO:0004630);; Molecular Function: calcium ion binding (GO:0005509);; Cellular Component: membrane (GO:0016020);; Biological Process: lipid catabolic process (GO:0016042);; Biological Process: phosphatidylcholine metabolic process (GO:0046470);; Molecular Function: N-acylphosphatidylethanolamine-specific phospholipase D activity (GO:0070290);;				MANES_11G058100	--		MANES_08G121400		Cellular Component: integral component of membrane (GO:0016021);;	MANES_12G084500		--	MANES_06G166800		Molecular Function: DNA binding (GO:0003677);; Molecular Function: zinc ion binding (GO:0008270);;
	MANES_05G052900		Molecular Function: transcription factor activity, sequence-specific DNA binding (GO:0003700);; Cellular Component: nucleus (GO:0005634);; Biological Process: regulation of transcription, DNA-templated (GO:0006355);; Molecular Function: sequence-specific DNA binding (GO:0043565);;				MANES_02G194500		Molecular Function: protein tyrosine kinase activity (GO:0004713);; Molecular Function: ATP binding (GO:0005524);; Cellular Component: membrane (GO:0016020);; Biological Process: peptidyl-tyrosine phosphorylation (GO:0018108);;				MANES_02G035700	Biological Process: multicellular organism development (GO:0007275);;		MANES_12G054100		Cellular Component: cytosol (GO:0005829);; Molecular Function: lyase activity (GO:0016829);;	MANES_09G072500		--	MANES_01G030900		Biological Process: tryptophan biosynthetic process (GO:0000162);; Molecular Function: chorismate mutase activity (GO:0004106);; Cellular Component: chloroplast (GO:0009507);; Cellular Component: integral component of membrane (GO:0016021);; Biological Process: defense response to bacterium (GO:0042742);; Biological Process: chorismate metabolic process (GO:0046417);;
	MANES_18G018400		Molecular Function: cysteine-type endopeptidase activity (GO:0004197);; Cellular Component: extracellular space (GO:0005615);; Cellular Component: lysosome (GO:0005764);; Biological Process: proteolysis involved in cellular protein catabolic process (GO:0051603);;				MANES_04G141400		--				MANES_02G206500	Molecular Function: zinc ion binding (GO:0008270);; Molecular Function: mannitol dehydrogenase activity (GO:0046029);; Biological Process: oxidation-reduction process (GO:0055114);;		MANES_15G038600		Cellular Component: endoplasmic reticulum (GO:0005783);; Cellular Component: integral component of membrane (GO:0016021);;	MANES_10G029500		--	Manihot_esculenta_newGene_5967		--
	MANES_17G075400		--				MANES_12G159400		Cellular Component: integral component of plasma membrane (GO:0005887);; Molecular Function: L-amino acid transmembrane transporter activity (GO:0015179);; Molecular Function: antiporter activity (GO:0015297);; Biological Process: L-alpha-amino acid transmembrane transport (GO:1902475);;				MANES_05G149600	--		MANES_08G008500		Molecular Function: magnesium ion binding (GO:0000287);; Molecular Function: isocitrate dehydrogenase (NAD+) activity (GO:0004449);; Cellular Component: mitochondrion (GO:0005739);; Biological Process: tricarboxylic acid cycle (GO:0006099);; Molecular Function: NAD binding (GO:0051287);;	MANES_01G121900		Cellular Component: spindle (GO:0005819);; Cellular Component: microtubule (GO:0005874);; Biological Process: activation of protein kinase activity (GO:0032147);; Biological Process: regulation of mitotic spindle organization (GO:0060236);;	Manihot_esculenta_newGene_416		Molecular Function: binding (GO:0005488);; Biological Process: intracellular protein transport (GO:0006886);; Cellular Component: intracellular part (GO:0044424);;
	MANES_02G157800		Cellular Component: integral component of membrane (GO:0016021);;				MANES_09G148300		Cellular Component: cytosol (GO:0005829);; Biological Process: glycine biosynthetic process (GO:0006545);; Biological Process: threonine catabolic process (GO:0006567);; Molecular Function: L-allo-threonine aldolase activity (GO:0008732);;				MANES_03G055500	--		MANES_10G117000		--	MANES_08G142900		Cellular Component: extracellular region (GO:0005576);; Molecular Function: manganese ion binding (GO:0030145);; Molecular Function: nutrient reservoir activity (GO:0045735);;	MANES_15G078700		Biological Process: regulation of transcription, DNA-templated (GO:0006355);;
	MANES_16G012700		Molecular Function: ATP binding (GO:0005524);; Molecular Function: kinase activity (GO:0016301);; Biological Process: phosphorylation (GO:0016310);;				MANES_16G031400		Molecular Function: glutathione transferase activity (GO:0004364);; Molecular Function: lactoylglutathione lyase activity (GO:0004462);; Cellular Component: cytoplasm (GO:0005737);; Biological Process: glutathione metabolic process (GO:0006749);; Biological Process: toxin catabolic process (GO:0009407);;				MANES_07G060700	--		MANES_15G107100		--	MANES_07G105500		Molecular Function: GTPase activator activity (GO:0005096);; Cellular Component: intracellular (GO:0005622);; Biological Process: intracellular protein transport (GO:0006886);; Cellular Component: endomembrane system (GO:0012505);; Molecular Function: Rab GTPase binding (GO:0017137);; Biological Process: regulation of vesicle fusion (GO:0031338);; Biological Process: activation of GTPase activity…	MANES_01G211800		Molecular Function: protein serine/threonine kinase activity (GO:0004674);; Molecular Function: ATP binding (GO:0005524);; Biological Process: protein phosphorylation (GO:0006468);;
	MANES_11G126200		--				MANES_15G001300		Molecular Function: transcription factor activity, sequence-specific DNA binding (GO:0003700);; Biological Process: regulation of transcription, DNA-templated (GO:0006355);; Molecular Function: sequence-specific DNA binding (GO:0043565);;				MANES_08G166500	Molecular Function: structural constituent of ribosome (GO:0003735);; Biological Process: translation (GO:0006412);; Cellular Component: chloroplast stroma (GO:0009570);; Cellular Component: chloroplast envelope (GO:0009941);; Cellular Component: large ribosomal subunit (GO:0015934);; Molecular Function: rRNA binding (GO:0019843);;		MANES_10G056700		Cellular Component: plasma membrane (GO:0005886);; Molecular Function: zinc ion binding (GO:0008270);; Cellular Component: integral component of membrane (GO:0016021);; Biological Process: proteasome-mediated ubiquitin-dependent protein catabolic process (GO:0043161);; Biological Process: negative regulation of short-day photoperiodism, flowering (GO:0048577);; Molecular Function: ubiquitin prote…	MANES_03G134200		Molecular Function: structural constituent of ribosome (GO:0003735);; Cellular Component: ribosome (GO:0005840);; Biological Process: translation (GO:0006412);;	MANES_06G141900		Molecular Function: catalytic activity (GO:0003824);;
	MANES_09G146600		Cellular Component: chloroplast thylakoid membrane (GO:0009535);; Cellular Component: integral component of membrane (GO:0016021);;				MANES_07G069600		Molecular Function: phosphoglycerate dehydrogenase activity (GO:0004617);; Biological Process: L-serine biosynthetic process (GO:0006564);; Molecular Function: amino acid binding (GO:0016597);; Molecular Function: NAD binding (GO:0051287);; Biological Process: oxidation-reduction process (GO:0055114);;				MANES_14G156700	Molecular Function: iron ion binding (GO:0005506);; Cellular Component: chloroplast stroma (GO:0009570);; Biological Process: iron-sulfur cluster assembly (GO:0016226);; Molecular Function: iron-sulfur cluster binding (GO:0051536);;		MANES_01G047400		Biological Process: flavonoid biosynthetic process (GO:0009813);; Cellular Component: intracellular membrane-bounded organelle (GO:0043231);; Biological Process: flavonoid glucuronidation (GO:0052696);; Molecular Function: quercetin 3-O-glucosyltransferase activity (GO:0080043);; Molecular Function: quercetin 7-O-glucosyltransferase activity (GO:0080044);;	MANES_01G117800		Cellular Component: plasmodesma (GO:0009506);; Biological Process: response to salicylic acid (GO:0009751);; Biological Process: heat acclimation (GO:0010286);;	MANES_14G140800		Cellular Component: ubiquitin ligase complex (GO:0000151);; Molecular Function: ubiquitin conjugating enzyme binding (GO:0031624);; Molecular Function: ubiquitin-like protein binding (GO:0032182);; Biological Process: protein neddylation (GO:0045116);; Biological Process: positive regulation of ubiquitin-protein transferase activity (GO:0051443);; Molecular Function: cullin family protein binding…
	MANES_13G018400		Molecular Function: GTPase activity (GO:0003924);; Molecular Function: GTP binding (GO:0005525);;				MANES_13G009100		Molecular Function: transcription factor activity, sequence-specific DNA binding (GO:0003700);; Biological Process: regulation of transcription, DNA-templated (GO:0006355);; Molecular Function: sequence-specific DNA binding (GO:0043565);; Molecular Function: transcription regulatory region DNA binding (GO:0044212);; Biological Process: root development (GO:0048364);; Biological Process: response …				MANES_02G025500	Molecular Function: nucleic acid binding (GO:0003676);; Molecular Function: helicase activity (GO:0004386);; Molecular Function: ATP binding (GO:0005524);;		MANES_04G110200		Molecular Function: nucleotide binding (GO:0000166);; Molecular Function: protein kinase activity (GO:0004672);; Biological Process: protein phosphorylation (GO:0006468);; Cellular Component: membrane (GO:0016020);; Molecular Function: oxidoreductase activity (GO:0016491);;	MANES_02G096700		Cellular Component: integral component of membrane (GO:0016021);;	MANES_03G109600		Cellular Component: endoplasmic reticulum (GO:0005783);; Cellular Component: plasma membrane (GO:0005886);; Biological Process: regulation of proton transport (GO:0010155);; Cellular Component: integral component of membrane (GO:0016021);;
	MANES_07G038100		--				MANES_14G078500		Biological Process: carbohydrate metabolic process (GO:0005975);; Biological Process: malate metabolic process (GO:0006108);; Molecular Function: L-malate dehydrogenase activity (GO:0030060);; Biological Process: oxidation-reduction process (GO:0055114);;				MANES_09G016400	Molecular Function: mRNA 3'-UTR binding (GO:0003730);; Biological Process: translational termination (GO:0006415);; Cellular Component: chloroplast stroma (GO:0009570);; Biological Process: chloroplast organization (GO:0009658);; Biological Process: photosynthetic electron transport in photosystem II (GO:0009772);; Biological Process: cytochrome b6f complex assembly (GO:0010190);; Molecular Funct…		MANES_13G012800		Molecular Function: structural constituent of ribosome (GO:0003735);; Biological Process: translation (GO:0006412);; Cellular Component: large ribosomal subunit (GO:0015934);;	MANES_09G033500		Molecular Function: DNA binding (GO:0003677);; Cellular Component: nucleus (GO:0005634);; Biological Process: regulation of transcription, DNA-templated (GO:0006355);;	MANES_06G090500		Molecular Function: DNA binding (GO:0003677);; Cellular Component: nucleus (GO:0005634);; Biological Process: regulation of transcription, DNA-templated (GO:0006355);;
	MANES_09G183600		Molecular Function: iron ion binding (GO:0005506);; Molecular Function: heme binding (GO:0020037);; Biological Process: oxidation-reduction process (GO:0055114);; Molecular Function: aromatase activity (GO:0070330);;				MANES_S0859001		--				MANES_08G156300	Molecular Function: DNA binding (GO:0003677);; Molecular Function: transcription factor activity, sequence-specific DNA binding (GO:0003700);; Biological Process: DNA-templated transcription, initiation (GO:0006352);; Biological Process: regulation of transcription, DNA-templated (GO:0006355);; Molecular Function: sigma factor activity (GO:0016987);;		MANES_09G084400		--	MANES_17G040600		--	MANES_13G131600		--
	MANES_05G167100		Molecular Function: G-protein coupled receptor kinase activity (GO:0004703);; Molecular Function: ATP binding (GO:0005524);; Biological Process: protein phosphorylation (GO:0006468);; Cellular Component: integral component of membrane (GO:0016021);; Molecular Function: 2-alkenal reductase [NAD(P)] activity (GO:0032440);; Biological Process: oxidation-reduction process (GO:0055114);;				MANES_12G072900		Biological Process: activation of MAPKK activity (GO:0000186);; Molecular Function: MAP kinase kinase kinase activity (GO:0004709);; Molecular Function: ATP binding (GO:0005524);; Cellular Component: cytoplasm (GO:0005737);;				MANES_03G107300	Cellular Component: integral component of membrane (GO:0016021);;		MANES_12G047900		Molecular Function: nucleotide binding (GO:0000166);; Molecular Function: nucleic acid binding (GO:0003676);; Cellular Component: intracellular (GO:0005622);; Biological Process: transport (GO:0006810);;	MANES_08G115200		Cellular Component: extracellular region (GO:0005576);; Cellular Component: cell wall (GO:0005618);; Molecular Function: pectinesterase activity (GO:0030599);; Biological Process: cell wall modification (GO:0042545);; Biological Process: negative regulation of catalytic activity (GO:0043086);; Molecular Function: aspartyl esterase activity (GO:0045330);; Biological Process: pectin catabolic proce…	Manihot_esculenta_newGene_5568		Molecular Function: transferase activity (GO:0016740);;
	MANES_13G061700		Cellular Component: vacuolar membrane (GO:0005774);; Cellular Component: integral component of membrane (GO:0016021);; Cellular Component: anchored component of plasma membrane (GO:0046658);;				MANES_08G078300		Molecular Function: protochlorophyllide reductase activity (GO:0016630);; Biological Process: oxidation-reduction process (GO:0055114);;				MANES_13G094800	Cellular Component: membrane (GO:0016020);;		MANES_04G134000		Molecular Function: DNA binding (GO:0003677);; Cellular Component: nucleus (GO:0005634);; Biological Process: regulation of transcription, DNA-templated (GO:0006355);; Biological Process: response to ethylene (GO:0009723);;	MANES_10G008000		Cellular Component: Golgi apparatus (GO:0005794);; Cellular Component: integral component of membrane (GO:0016021);; Molecular Function: O-acetyltransferase activity (GO:0016413);; Biological Process: cell wall organization or biogenesis (GO:0071554);;	MANES_17G020300		Molecular Function: ATP-dependent peptidase activity (GO:0004176);; Molecular Function: serine-type endopeptidase activity (GO:0004252);; Molecular Function: ATP binding (GO:0005524);; Cellular Component: peroxisomal matrix (GO:0005782);; Biological Process: misfolded or incompletely synthesized protein catabolic process (GO:0006515);; Biological Process: protein processing (GO:0016485);; Biologi…
	MANES_13G053400		Molecular Function: asparagine-tRNA ligase activity (GO:0004816);; Molecular Function: ATP binding (GO:0005524);; Biological Process: tRNA aminoacylation for protein translation (GO:0006418);; Cellular Component: intracellular membrane-bounded organelle (GO:0043231);; Cellular Component: cytoplasmic part (GO:0044444);;				MANES_18G093800		--				Manihot_esculenta_newGene_9559	#N/A		MANES_06G132600		Molecular Function: sugar:proton symporter activity (GO:0005351);; Molecular Function: glucose transmembrane transporter activity (GO:0005355);; Cellular Component: integral component of plasma membrane (GO:0005887);; Biological Process: proton transport (GO:0015992);; Molecular Function: 2-alkenal reductase [NAD(P)] activity (GO:0032440);; Biological Process: glucose import (GO:0046323);; Biolog…	MANES_01G163600		Molecular Function: iron ion binding (GO:0005506);; Cellular Component: vacuole (GO:0005773);; Biological Process: fatty acid metabolic process (GO:0006631);; Biological Process: suberin biosynthetic process (GO:0010345);; Cellular Component: integral component of membrane (GO:0016021);; Molecular Function: alkane 1-monooxygenase activity (GO:0018685);; Molecular Function: heme binding (GO:002003…	MANES_06G003200		Biological Process: negative regulation of transcription from RNA polymerase II promoter (GO:0000122);; Molecular Function: nucleotide binding (GO:0000166);; Molecular Function: RNA polymerase II regulatory region sequence-specific DNA binding (GO:0000977);; Molecular Function: transcriptional repressor activity, RNA polymerase II core promoter proximal region sequence-specific binding (GO:000107…
	MANES_02G005800		Molecular Function: NAD+ synthase (glutamine-hydrolyzing) activity (GO:0003952);; Molecular Function: glutaminase activity (GO:0004359);; Molecular Function: ATP binding (GO:0005524);; Cellular Component: cytosol (GO:0005829);; Biological Process: NAD biosynthetic process (GO:0009435);;				MANES_08G010600		Biological Process: metal ion transport (GO:0030001);; Molecular Function: metal ion binding (GO:0046872);;				MANES_08G011200	--		MANES_06G154900		--	MANES_10G115700		Molecular Function: aminoacyl-tRNA editing activity (GO:0002161);; Molecular Function: leucine-tRNA ligase activity (GO:0004823);; Molecular Function: ATP binding (GO:0005524);; Cellular Component: cytosol (GO:0005829);; Biological Process: leucyl-tRNA aminoacylation (GO:0006429);; Biological Process: regulation of translational fidelity (GO:0006450);; Cellular Component: plasmodesma (GO:0009506)…	Manihot_esculenta_newGene_5531		#N/A
	MANES_08G025800		Molecular Function: glutathione transferase activity (GO:0004364);; Biological Process: glutathione metabolic process (GO:0006749);; Molecular Function: electron carrier activity (GO:0009055);; Cellular Component: chloroplast thylakoid membrane (GO:0009535);; Cellular Component: chloroplast envelope (GO:0009941);; Molecular Function: protein disulfide oxidoreductase activity (GO:0015035);; Biolog…				MANES_18G009300		--				MANES_02G075200	Molecular Function: protein kinase activity (GO:0004672);; Molecular Function: ATP binding (GO:0005524);; Biological Process: protein phosphorylation (GO:0006468);;		MANES_08G059100		#N/A	Manihot_esculenta_newGene_3008		--	MANES_14G084900		Cellular Component: cytosol (GO:0005829);; Biological Process: negative regulation of flower development (GO:0009910);; Biological Process: vernalization response (GO:0010048);; Biological Process: histone modification (GO:0016570);; Cellular Component: Cdc73/Paf1 complex (GO:0016593);; Biological Process: positive regulation of transcription elongation from RNA polymerase II promoter (GO:0032968…
	MANES_10G018900		Molecular Function: aspartic-type endopeptidase activity (GO:0004190);; Biological Process: proteolysis (GO:0006508);; Biological Process: protein catabolic process (GO:0030163);;				MANES_09G123100		Molecular Function: protein kinase C activity (GO:0004697);; Molecular Function: ATP binding (GO:0005524);; Cellular Component: nucleus (GO:0005634);; Cellular Component: ribosome (GO:0005840);; Biological Process: protein phosphorylation (GO:0006468);; Biological Process: intracellular signal transduction (GO:0035556);;				MANES_03G058500	Molecular Function: DNA binding (GO:0003677);; Molecular Function: transcription factor activity, sequence-specific DNA binding (GO:0003700);; Cellular Component: nucleus (GO:0005634);; Biological Process: regulation of transcription, DNA-templated (GO:0006355);;		MANES_05G084000		Biological Process: tryptophan biosynthetic process (GO:0000162);; Molecular Function: tryptophan synthase activity (GO:0004834);; Cellular Component: chloroplast (GO:0009507);; Molecular Function: pyridoxal phosphate binding (GO:0030170);;	MANES_06G015900		Cellular Component: nucleus (GO:0005634);; Biological Process: base-excision repair (GO:0006284);; Molecular Function: DNA N-glycosylase activity (GO:0019104);;	MANES_04G077900		--
	MANES_02G156000		Cellular Component: plasma membrane (GO:0005886);; Molecular Function: secondary active sulfate transmembrane transporter activity (GO:0008271);; Cellular Component: integral component of membrane (GO:0016021);; Biological Process: sulfate transmembrane transport (GO:1902358);;				MANES_13G005700		Molecular Function: protein tyrosine phosphatase activity (GO:0004725);; Biological Process: peptidyl-tyrosine dephosphorylation (GO:0035335);;				MANES_10G046800	Molecular Function: RNA polymerase II regulatory region sequence-specific DNA binding (GO:0000977);; Molecular Function: RNA polymerase II transcription factor binding (GO:0001085);; Molecular Function: transcriptional activator activity, RNA polymerase II transcription regulatory region sequence-specific binding (GO:0001228);; Molecular Function: chromatin binding (GO:0003682);; Cellular Compone…		MANES_02G082000		Biological Process: metabolic process (GO:0008152);; Molecular Function: ligase activity (GO:0016874);;	MANES_03G139700		Molecular Function: RNA binding (GO:0003723);; Molecular Function: structural constituent of ribosome (GO:0003735);; Cellular Component: mitochondrion (GO:0005739);; Biological Process: translation (GO:0006412);; Cellular Component: small ribosomal subunit (GO:0015935);;	MANES_14G160600		--
	MANES_15G091100		#N/A				MANES_02G046000		Molecular Function: structural constituent of ribosome (GO:0003735);; Cellular Component: ribosome (GO:0005840);; Biological Process: translation (GO:0006412);;				MANES_15G131100	Cellular Component: integral component of membrane (GO:0016021);; Molecular Function: oxidoreductase activity, acting on NAD(P)H, quinone or similar compound as acceptor (GO:0016655);; Cellular Component: thylakoid membrane (GO:0042651);; Biological Process: oxidation-reduction process (GO:0055114);;		MANES_16G014900		Molecular Function: kinase activity (GO:0016301);; Biological Process: phosphorylation (GO:0016310);;	MANES_18G029800		Molecular Function: uniporter activity (GO:0015292);; Cellular Component: integral component of membrane (GO:0016021);; Biological Process: transmembrane transport (GO:0055085);;	MANES_10G106400		Molecular Function: RNA binding (GO:0003723);; Cellular Component: nucleus (GO:0005634);; Cellular Component: cytoplasm (GO:0005737);; Biological Process: mRNA processing (GO:0006397);;
	MANES_08G160400		Cellular Component: cytoplasm (GO:0005737);; Biological Process: vitamin E biosynthetic process (GO:0010189);; Biological Process: methylation (GO:0032259);; Molecular Function: 2-methyl-6-phytyl-1,4-benzoquinone methyltransferase activity (GO:0051741);;				MANES_18G054100		Molecular Function: protein serine/threonine kinase activity (GO:0004674);; Molecular Function: transmembrane receptor protein tyrosine kinase activity (GO:0004714);; Molecular Function: ATP binding (GO:0005524);; Cellular Component: plasma membrane (GO:0005886);; Biological Process: response to oxidative stress (GO:0006979);; Biological Process: seed germination (GO:0009845);; Cellular Component…				MANES_14G045600	Molecular Function: protein dimerization activity (GO:0046983);;		MANES_03G208800		Molecular Function: transferase activity, transferring glycosyl groups (GO:0016757);;	MANES_18G068600		--	MANES_04G056000		Molecular Function: zinc ion binding (GO:0008270);;
	MANES_05G019200		Cellular Component: chloroplast thylakoid (GO:0009534);; Cellular Component: chloroplast inner membrane (GO:0009706);; Cellular Component: integral component of membrane (GO:0016021);;				MANES_02G145600		Cellular Component: integral component of membrane (GO:0016021);;				MANES_15G055400	Biological Process: sucrose metabolic process (GO:0005985);; Molecular Function: sucrose synthase activity (GO:0016157);; Molecular Function: sucrose-phosphate synthase activity (GO:0046524);;		MANES_08G049600		Molecular Function: catalytic activity (GO:0003824);;	MANES_14G168900		Molecular Function: peroxidase activity (GO:0004601);; Molecular Function: prostaglandin-endoperoxide synthase activity (GO:0004666);; Biological Process: response to oxidative stress (GO:0006979);; Molecular Function: heme binding (GO:0020037);; Molecular Function: dioxygenase activity (GO:0051213);; Biological Process: oxidation-reduction process (GO:0055114);; Biological Process: cellular oxid…	MANES_10G031600		Molecular Function: DNA binding (GO:0003677);; Molecular Function: transcription factor activity, sequence-specific DNA binding (GO:0003700);; Cellular Component: nucleus (GO:0005634);; Biological Process: regulation of transcription, DNA-templated (GO:0006355);;
	MANES_12G050400		Molecular Function: hydrolase activity, hydrolyzing O-glycosyl compounds (GO:0004553);; Biological Process: carbohydrate metabolic process (GO:0005975);; Cellular Component: plant-type cell wall (GO:0009505);; Cellular Component: plasmodesma (GO:0009506);; Molecular Function: polysaccharide binding (GO:0030247);; Cellular Component: anchored component of plasma membrane (GO:0046658);;				MANES_17G076600		--				MANES_07G016200	--		MANES_04G078100		Cellular Component: vacuolar membrane (GO:0005774);; Cellular Component: endoplasmic reticulum membrane (GO:0005789);; Cellular Component: Golgi apparatus (GO:0005794);; Cellular Component: plasma membrane (GO:0005886);; Cellular Component: chloroplast thylakoid membrane (GO:0009535);; Cellular Component: integral component of membrane (GO:0016021);;	MANES_09G019400		Cellular Component: endoplasmic reticulum membrane (GO:0005789);; Biological Process: chloroplast organization (GO:0009658);; Biological Process: hydrotropism (GO:0010274);; Cellular Component: cortical endoplasmic reticulum (GO:0032541);;	Manihot_esculenta_newGene_7417		Molecular Function: transcription factor activity, sequence-specific DNA binding (GO:0003700);; Cellular Component: nucleus (GO:0005634);; Biological Process: regulation of transcription, DNA-templated (GO:0006355);; Molecular Function: sequence-specific DNA binding (GO:0043565);;
	MANES_12G054300		--				MANES_S001200		Molecular Function: ATP binding (GO:0005524);; Biological Process: protein phosphorylation (GO:0006468);; Molecular Function: RNA polymerase II carboxy-terminal domain kinase activity (GO:0008353);;				MANES_15G116000	Molecular Function: alpha,alpha-trehalose-phosphate synthase (UDP-forming) activity (GO:0003825);; Molecular Function: trehalose-phosphatase activity (GO:0004805);; Biological Process: trehalose biosynthetic process (GO:0005992);; Biological Process: dephosphorylation (GO:0016311);;		MANES_15G072900		Cellular Component: integral component of membrane (GO:0016021);;	MANES_05G163400		Molecular Function: uniporter activity (GO:0015292);; Cellular Component: integral component of membrane (GO:0016021);; Biological Process: transmembrane transport (GO:0055085);;	MANES_08G020700		Molecular Function: DNA binding (GO:0003677);;
	MANES_03G012400		Molecular Function: transferase activity (GO:0016740);; Molecular Function: metal ion binding (GO:0046872);;				MANES_06G163600		Cellular Component: chloroplast stroma (GO:0009570);; Molecular Function: sulfite reductase activity (GO:0016002);; Biological Process: sulfate reduction (GO:0019419);; Molecular Function: heme binding (GO:0020037);; Molecular Function: sulfite reductase (ferredoxin) activity (GO:0050311);; Molecular Function: 4 iron, 4 sulfur cluster binding (GO:0051539);;				MANES_18G073100	Biological Process: nitric oxide biosynthetic process (GO:0006809);; Molecular Function: nitrate reductase (NADH) activity (GO:0009703);; Molecular Function: heme binding (GO:0020037);; Molecular Function: molybdenum ion binding (GO:0030151);; Biological Process: nitrate assimilation (GO:0042128);; Molecular Function: molybdopterin cofactor binding (GO:0043546);; Molecular Function: nitrate reduc…		MANES_03G124900		Biological Process: transport (GO:0006810);; Cellular Component: integral component of membrane (GO:0016021);;	MANES_17G059500		Biological Process: double fertilization forming a zygote and endosperm (GO:0009567);;	MANES_13G073000		Biological Process: mRNA splicing, via spliceosome (GO:0000398);; Molecular Function: ATP-dependent RNA helicase activity (GO:0004004);; Molecular Function: ATP binding (GO:0005524);; Cellular Component: spliceosomal complex (GO:0005681);; Cellular Component: cytoplasm (GO:0005737);; Molecular Function: RNA binding (GO:0044822);;
	MANES_05G087700		Molecular Function: DNA binding (GO:0003677);; Molecular Function: DNA ligase (ATP) activity (GO:0003910);; Molecular Function: NAD+ ADP-ribosyltransferase activity (GO:0003950);; Cellular Component: nucleus (GO:0005634);; Cellular Component: cytoplasm (GO:0005737);; Biological Process: lagging strand elongation (GO:0006273);; Biological Process: protein ADP-ribosylation (GO:0006471);; Molecular …				MANES_15G131600		Biological Process: activation of MAPKK activity (GO:0000186);; Molecular Function: MAP kinase kinase kinase activity (GO:0004709);; Molecular Function: ATP binding (GO:0005524);; Cellular Component: intracellular (GO:0005622);; Cellular Component: plasma membrane (GO:0005886);; Biological Process: defense response (GO:0006952);; Cellular Component: plasmodesma (GO:0009506);;				MANES_13G106800	--		MANES_16G005200		Biological Process: maturation of SSU-rRNA from tricistronic rRNA transcript (SSU-rRNA, 5.8S rRNA, LSU-rRNA) (GO:0000462);; Molecular Function: snoRNA binding (GO:0030515);; Cellular Component: small-subunit processome (GO:0032040);; Cellular Component: Pwp2p-containing subcomplex of 90S preribosome (GO:0034388);;	MANES_13G052200		Cellular Component: integral component of membrane (GO:0016021);; Molecular Function: transferase activity (GO:0016740);;	MANES_04G034800		--
[truncated: 6,430 more rows]
