# Supplementary material for: Transcriptomic profiling suggests candidate molecular responses to waterlogging in cassava
Source: PLoS One. 2022 Jan 21;17(1):e0261086. doi: 10.1371/journal.pone.0261086 (PMC8782352; doi:10.1371/journal.pone.0261086)
Supplement: S3 Table — (XLSX) [file pone.0261086.s003.xlsx]

## Sheet: Sheet1
Photosynthesis
#ID	FDR	log2FC	regulated	GO_annotation	KEGG_annotation	KEGG_pathway_annotation
MANES_04G003400	2.01816e-05	1.51296	up	Molecular Function: electron carrier activity (GO:0009055);; Biological Process: electron transport chain (GO:0022900);; Molecular Function: metal ion binding (GO:0046872);; Molecular Function: 2 iron, 2 sulfur cluster binding (GO:0051537);;	K02639|3.12446e-85|jcu:105643947|K02639 ferredoxin | (RefSeq) ferredoxin, root R-B2	Photosynthesis (ko00195)
MANES_11G161900	2.96959e-05	1.07625	up	Molecular Function: electron carrier activity (GO:0009055);; Biological Process: electron transport chain (GO:0022900);; Molecular Function: metal ion binding (GO:0046872);; Molecular Function: 2 iron, 2 sulfur cluster binding (GO:0051537);;	K02639|2.86001e-84|rcu:8271921|K02639 ferredoxin | (RefSeq) ferredoxin, root R-B2	Photosynthesis (ko00195)
MANES_01G146600	0.00721319	-2.00709	down	Molecular Function: ferredoxin-NADP+ reductase activity (GO:0004324);; Biological Process: oxidation-reduction process (GO:0055114);;	K02641|0|vra:106769516|K02641 ferredoxin--NADP+ reductase [EC:1.18.1.2] | (RefSeq) ferredoxin--NADP reductase, leaf isozyme, chloroplastic	Photosynthesis (ko00195)
MANES_02G188100	1.17809e-07	-2.13445	down	Cellular Component: chloroplast thylakoid membrane (GO:0009535);; Biological Process: response to cytokinin (GO:0009735);; Biological Process: photosynthetic electron transport in photosystem II (GO:0009772);; Biological Process: photosynthetic electron transport in photosystem I (GO:0009773);; Cellular Component: chloroplast envelope (GO:0009941);; Cellular Component: plastoglobule (GO:0010287);…	K02113|7.88573e-110|jcu:105648032|K02113 F-type H+-transporting ATPase subunit delta | (RefSeq) ATP synthase subunit delta, chloroplastic	Oxidative phosphorylation (ko00190);; Photosynthesis (ko00195)
MANES_03G013900	0.00354349	-1.37112	down	Molecular Function: hydrogen ion transmembrane transporter activity (GO:0015078);; Biological Process: ATP synthesis coupled proton transport (GO:0015986);; Cellular Component: integral component of membrane (GO:0016021);; Cellular Component: proton-transporting ATP synthase complex, coupling factor F(o) (GO:0045263);;	K02109|1.14524e-60|rcu:107260949|K02109 F-type H+-transporting ATPase subunit b | (RefSeq) ATP synthase subunit b', chloroplastic	Oxidative phosphorylation (ko00190);; Photosynthesis (ko00195)
MANES_07G111100	0.00770381	-1.58301	down	Molecular Function: calcium ion binding (GO:0005509);; Cellular Component: chloroplast (GO:0009507);; Cellular Component: photosystem II oxygen evolving complex (GO:0009654);; Biological Process: photosynthesis (GO:0015979);; Cellular Component: extrinsic component of membrane (GO:0019898);; Cellular Component: thylakoid lumen (GO:0031977);;	K02717|2.32628e-151|jcu:105634660|K02717 photosystem II oxygen-evolving enhancer protein 2 | (RefSeq) psbP-like protein 1, chloroplastic	Photosynthesis (ko00195)
MANES_10G034800	3.40645e-06	-2.19612	down	Molecular Function: calcium ion binding (GO:0005509);; Cellular Component: chloroplast thylakoid membrane (GO:0009535);; Cellular Component: photosystem II oxygen evolving complex (GO:0009654);; Biological Process: photosynthesis (GO:0015979);; Cellular Component: extrinsic component of membrane (GO:0019898);;	K02717|6.12601e-107|rcu:8275921|K02717 photosystem II oxygen-evolving enhancer protein 2 | (RefSeq) photosynthetic NDH subunit of lumenal location 1, chloroplastic	Photosynthesis (ko00195)
MANES_14G016000	3.29265e-11	-2.26259	down	Molecular Function: plastoquinol--plastocyanin reductase activity (GO:0009496);; Biological Process: photosynthesis (GO:0015979);; Cellular Component: integral component of membrane (GO:0016021);; Cellular Component: thylakoid membrane (GO:0042651);; Molecular Function: electron transporter, transferring electrons within cytochrome b6/f complex of photosystem II activity (GO:0045158);; Molecular …	K02636|7.05572e-133|tcc:TCM_007877|K02636 cytochrome b6-f complex iron-sulfur subunit [EC:1.10.9.1] | (RefSeq) Photosynthetic electron transfer C	Photosynthesis (ko00195)
MANES_15G077300	0.00200093	-1.76972	down	Molecular Function: calcium ion binding (GO:0005509);; Cellular Component: nitrite reductase complex [NAD(P)H] (GO:0009344);; Cellular Component: chloroplast thylakoid membrane (GO:0009535);; Cellular Component: photosystem II oxygen evolving complex (GO:0009654);; Biological Process: photosynthetic electron transport chain (GO:0009767);; Cellular Component: extrinsic component of membrane (GO:00…	K08901|2.9194e-131|jcu:105632870|K08901 photosystem II oxygen-evolving enhancer protein 3 | (RefSeq) photosynthetic NDH subunit of lumenal location 3, chloroplastic	Photosynthesis (ko00195)
MANES_16G007000	0.00365152	-1.63423	down	Biological Process: ATP synthesis coupled proton transport (GO:0015986);; Cellular Component: proton-transporting ATP synthase complex, catalytic core F(1) (GO:0045261);; Molecular Function: proton-transporting ATP synthase activity, rotational mechanism (GO:0046933);; Molecular Function: proton-transporting ATPase activity, rotational mechanism (GO:0046961);;	K02115|0|jcu:105649332|K02115 F-type H+-transporting ATPase subunit gamma | (RefSeq) ATP synthase gamma chain, chloroplastic	Oxidative phosphorylation (ko00190);; Photosynthesis (ko00195)
MANES_16G122700	6.51298e-07	-1.49468	down	Cellular Component: chloroplast thylakoid (GO:0009534);; Molecular Function: hydrogen ion transmembrane transporter activity (GO:0015078);; Biological Process: ATP synthesis coupled proton transport (GO:0015986);; Cellular Component: integral component of membrane (GO:0016021);; Cellular Component: proton-transporting ATP synthase complex, coupling factor F(o) (GO:0045263);;	K02109|1.07489e-70|jcu:105637625|K02109 F-type H+-transporting ATPase subunit b | (RefSeq) ATP synthase subunit b', chloroplastic	Oxidative phosphorylation (ko00190);; Photosynthesis (ko00195)
MANES_18G012800	0.00334881	-1.64095	down	Molecular Function: ferredoxin-NADP+ reductase activity (GO:0004324);; Biological Process: oxidation-reduction process (GO:0055114);;	K02641|0|jcu:105635331|K02641 ferredoxin--NADP+ reductase [EC:1.18.1.2] | (RefSeq) ferredoxin--NADP reductase, leaf isozyme, chloroplastic	Photosynthesis (ko00195)
