# Supplementary material for: Transcriptomic profiling suggests candidate molecular responses to waterlogging in cassava
Source: PLoS One. 2022 Jan 21;17(1):e0261086. doi: 10.1371/journal.pone.0261086 (PMC8782352; doi:10.1371/journal.pone.0261086)
Supplement: S4 Table — (XLSX) [file pone.0261086.s004.xlsx]

## Sheet: Sheet1
Differentially expressed of glycolysis/gluconeogenesis pathway among leaves and root.
	Gene ID	Treatment FPKM	CK FPKM	FDR	log2FoldChange	regulated	Function annotation
Leaves	MANES_01G004600	1.82801	15.3586	2.00664e-06	-2.69316	downregulated	fructose-bisphosphate aldolase, class I
	MANES_01G023200	6.04565	2.08783	0.00140123	1.49201	upregulated	enolase
	MANES_02G038200	34.6149	9.94605	0.00624354	1.60409	upregulated	L-lactate dehydrogenase
	MANES_02G154900	13.4683	2.09675	4.48425e-18	2.64396	upregulated	2,3-bisphosphoglycerate-dependent phosphoglycerate mutase
	MANES_02G178700	29.4142	87.1327	0.00166851	-1.45508	downregulated	fructose-1,6-bisphosphatase I
	MANES_02G226100	6.41269	2.65404	0.00955335	1.23896	upregulated	alcohol dehydrogenase
	MANES_06G063500	64.1446	19.2669	6.84607e-06	1.71971	upregulated	fructose-bisphosphate aldolase, class I
	MANES_06G141300	8.91597	38.5397	3.06713e-06	-1.98036	downregulated	phosphoglucomutase
	MANES_06G155200	11.539	3.61954	5.0517e-09	1.67075	upregulated	pyruvate kinase
	MANES_06G176700	66.0389	26.1723	0.00765414	1.31499	upregulated	glyceraldehyde 3-phosphate dehydrogenase
	MANES_08G021400	152.181	73.9896	3.71598e-08	1.06897	upregulated	fructose-bisphosphate aldolase, class I
	MANES_09G066200	1.50131	3.39276	0.00821935	-1.09883	downregulated	phosphoglycerate kinase
	MANES_10G097600	9.33891	19.8692	0.00340799	-1.00237	downregulated	fructose-1,6-bisphosphatase I
	MANES_11G031700	25.0414	1.42132	6.60514e-05	3.06064	upregulated	6-phosphofructokinase 1
	MANES_11G157700	18.6382	42.1076	1.76809e-05	-1.13002	downregulated	probable phosphoglycerate mutase
	MANES_12G015500	8.20678	3.37189	0.000355685	1.24937	upregulated	glyceraldehyde 3-phosphate dehydrogenase
	MANES_12G120100	31.6574	13.5653	0.000565491	1.19749	upregulated	phosphoenolpyruvate carboxykinase (ATP)
	MANES_13G015200	93.4253	32.5057	5.51556e-05	1.47402	upregulated	glyceraldehyde 3-phosphate dehydrogenase
	MANES_13G031200	118.034	54.2313	0.00231041	1.0955	upregulated	aldehyde dehydrogenase (NAD+)
	MANES_14G019900	15.3601	5.94913	0.000517722	1.36669	upregulated	pyruvate kinase
	MANES_S109200	2.17955	19.3	7.95809e-07	-2.77435	downregulated	fructose-bisphosphate aldolase, class I
Roots	MANES_01G048600	2.38918	13.6686	0.000105324	-1.73428	downregulated	glucose-6-phosphate 1-epimerase
	MANES_01G083600	823.21	57.2405	8.18612e-18	4.45683	upregulated	alcohol dehydrogenase class-P
	MANES_01G143100	3.48709	0.235892	1.51125e-05	4.27356	upregulated	fructose-bisphosphate aldolase, class I
	MANES_01G165700	40.5359	29.1601	6.06493e-10	1.19745	upregulated	enolase
	MANES_01G173500	36.4619	178.816	1.38786e-09	-1.56414	downregulated	triosephosphate isomerase
	MANES_01G194500	2.9736	67.9378	3.3698e-38	-3.75557	downregulated	pyruvate dehydrogenase E1 component alpha subunit
	MANES_02G095500	0.529438	4.23943	4.01298e-07	-2.21965	downregulated	glucose-6-phosphate 1-epimerase
	MANES_02G100300	0.0334227	1.77303	3.00249e-08	-4.32153	downregulated	aldehyde dehydrogenase (NAD+)
	MANES_02G101600	6.01757	2.13354	1.1902e-10	2.18979	upregulated	fructose-bisphosphate aldolase, class I
	MANES_02G132800	36.1398	154.779	0.000141883	-1.37771	downregulated	triosephosphate isomerase (TIM)
	MANES_02G174800	1991.51	78.8372	1.03326e-27	5.26195	upregulated	alcohol dehydrogenase class-P
	MANES_02G178700	7.35146	26.7502	3.24315e-05	-1.14567	downregulated	fructose-1,6-bisphosphatase I
	MANES_02G190800	4.65525	19.4376	0.000642339	-1.34249	downregulated	pyruvate dehydrogenase E2 component (dihydrolipoamide acetyltransferase)
	MANES_03G026700	6.23879	3.49484	8.37933e-05	1.54196	upregulated	hexokinase
	MANES_03G029300	0.406705	3.88194	0.000908853	-2.49064	downregulated	6-phosphofructokinase 1
	MANES_03G171200	5.84228	30.6876	3.26507e-12	-1.65803	downregulated	pyruvate kinase
	MANES_03G202500	0.392379	23.6067	6.17189e-86	-5.1319	downregulated	dihydrolipoamide dehydrogenase
	MANES_04G078300	5.51724	61.5908	5.07776e-10	-2.73533	downregulated	triosephosphate isomerase (TIM)
	MANES_04G098400	8.07069	5.05661	2.89005e-16	1.3951	upregulated	glucose-6-phosphate 1-epimerase
	MANES_04G160400	245.511	120.412	7.17155e-10	1.73049	upregulated	pyruvate kinase
	MANES_05G016500	9.75711	32.3328	6.3006e-05	-1.00244	downregulated	pyruvate dehydrogenase E1 component alpha subunit
	MANES_05G026500	20.065	15.5409	0.0014386	1.10971	upregulated	glucose-6-phosphate 1-epimerase
	MANES_05G202700	12.1379	0.620188	6.51484e-20	5.09151	upregulated	fructose-bisphosphate aldolase, class I
	MANES_06G021500	6.15745	56.3043	2.26681e-17	-2.46527	downregulated	glucose-6-phosphate 1-epimerase
	MANES_06G063500	36.2386	128.796	5.87819e-07	-1.1031	downregulated	fructose-bisphosphate aldolase, class I
	MANES_06G095000	7.02576	0.159545	1.15141e-07	5.64481	upregulated	aldose 1-epimerase
	MANES_06G116400	4.89105	198.635	8.72291e-85	-4.5892	downregulated	glyceraldehyde 3-phosphate dehydrogenase
	MANES_06G141300	0.0436267	1.74508	4.73032e-10	-4.27041	downregulated	phosphoglucomutase
	MANES_06G161400	19.5873	11.6283	2.83382e-07	1.46015	upregulated	hexokinase
	MANES_06G165200	0.0190137	1.2617	2.2405e-06	-4.78572	downregulated	aldehyde dehydrogenase (NAD+)
	MANES_06G176400	2.42701	17.9845	1.33647e-09	-2.16055	downregulated	phosphoglycerate kinase
	MANES_06G176500	280.56	147.704	0.000966904	1.59559	upregulated	phosphoglycerate kinase
	MANES_07G056300	0.010602	3.79191	1.27055e-13	-7.1491	downregulated	pyruvate kinase
	MANES_07G116700	51.4791	31.4422	0.000536699	1.41283	upregulated	triosephosphate isomerase (TIM)
	MANES_08G018800	426.24	56.3092	4.85899e-38	3.61732	upregulated	pyruvate kinase
	MANES_08G020200	28.1023	122.655	9.54636e-08	-1.40067	downregulated	enolase
	MANES_08G021400	339.849	188.637	0.000375164	1.53111	upregulated	fructose-bisphosphate aldolase, class I
	MANES_08G063900	7.4296	62.313	3.52019e-07	-2.3301	downregulated	S-(hydroxymethyl)glutathione dehydrogenase / alcohol dehydrogenase
	MANES_08G094400	672.66	42.7785	7.37699e-14	4.52358	upregulated	pyruvate decarboxylase
	MANES_09G007300	0.00781567	81.8357	2.50828e-42	-11.4711	downregulated	pyruvate kinase
	MANES_09G067100	0.784264	6.13907	0.00260288	-2.16046	downregulated	phosphoglycerate kinase
	MANES_09G129300	5.42469	34.7238	3.52673e-06	-1.92916	downregulated	S-(hydroxymethyl)glutathione dehydrogenase / alcohol dehydrogenase
	MANES_09G143000	0.0693687	6.49998	3.47271e-17	-5.60401	downregulated	pyruvate kinase
	MANES_09G185400	12.2014	42.292	9.42718e-08	-1.06086	downregulated	pyruvate dehydrogenase E1 component beta subunit
	MANES_10G054100	7.31409	37.5427	5.25405e-16	-1.46671	downregulated	pyruvate dehydrogenase E2 component (dihydrolipoamide acetyltransferase)
	MANES_10G097600	6.94819	5.61002	0.00566182	1.05118	upregulated	fructose-1,6-bisphosphatase I
	MANES_11G023600	2.3069	15.5792	8.00918e-10	-2.02618	downregulated	pyruvate dehydrogenase E2 component (dihydrolipoamide acetyltransferase)
	MANES_11G031700	1.89642	15.9677	0.000356808	-2.26845	downregulated	6-phosphofructokinase 1
	MANES_11G072000	207.464	22.2566	1.58511e-23	3.87687	upregulated	acetyl-CoA synthetase
	MANES_11G082200	1.18984	0.851689	0.004802	1.18337	upregulated	fructose-bisphosphate aldolase, class I
	MANES_11G089900	2.61108	11.9589	2.24068e-05	-1.4295	downregulated	triosephosphate isomerase (TIM)
	MANES_11G157700	28.4657	4.69978	1.47059e-25	3.31521	upregulated	probable phosphoglycerate mutase
	MANES_12G030100	8.92557	102.487	0.000489711	-2.62324	downregulated	aldehyde dehydrogenase (NAD+)
	MANES_12G039100	1.81295	20.6882	2.25057e-14	-2.76684	downregulated	S-(hydroxymethyl)glutathione dehydrogenase / alcohol dehydrogenase
	MANES_12G043100	525.987	21.2178	5.00307e-26	5.2491	upregulated	alcohol dehydrogenase class-P
	MANES_12G120100	1251.01	5.10018	1.29789e-50	8.50581	upregulated	phosphoenolpyruvate carboxykinase (ATP)
	MANES_13G015200	349.174	83.1488	7.30838e-16	2.7569	upregulated	glyceraldehyde 3-phosphate dehydrogenase
	MANES_13G031200	9.99293	42.2908	6.23005e-08	-1.34728	downregulated	aldehyde dehydrogenase (NAD+)
	MANES_13G038500	21.1653	140.36	1.79982e-10	-2.00524	downregulated	S-(hydroxymethyl)glutathione dehydrogenase / alcohol dehydrogenase
	MANES_13G091200	3.00162	1.36769	1.5856e-05	1.8239	upregulated	2,3-bisphosphoglycerate-dependent phosphoglycerate mutase
	MANES_13G098500	2.8383	14.7267	0.000273941	-1.64985	downregulated	6-phosphofructokinase 1
	MANES_13G105000	33.3721	12.2006	7.35589e-07	2.15175	upregulated	phosphoenolpyruvate carboxykinase (ATP)
	MANES_13G125800	1.5563	7.03354	0.00207206	-1.43911	downregulated	probable phosphoglycerate mutase
	MANES_14G002200	0	4.80855	4.27582e-11	-8.87837	downregulated	aldehyde dehydrogenase (NAD+)
	MANES_14G007500	1.22377	13.9917	1.8033e-19	-2.76708	downregulated	glyceraldehyde 3-phosphate dehydrogenase
	MANES_14G031100	0.0376437	9.84647	4.3826e-30	-6.90747	downregulated	phosphoglucomutase
	MANES_14G038800	4.17715	20.8709	3.18835e-05	-1.57336	downregulated	6-phosphofructokinase 1
	MANES_14G054600	10.0612	520.676	1.66654e-104	-4.96798	downregulated	glyceraldehyde 3-phosphate dehydrogenase
	MANES_14G067600	0.454005	142.721	2.69699e-70	-7.42511	downregulated	aldehyde dehydrogenase (NAD+)
	MANES_14G100900	5.00994	31.6348	6.21337e-13	-1.92045	downregulated	pyruvate dehydrogenase E2 component (dihydrolipoamide acetyltransferase)
	MANES_14G112200	0.048699	15.4693	7.18263e-26	-7.20749	downregulated	glyceraldehyde-3-phosphate dehydrogenase (NADP+)
	MANES_15G005700	2.65077	20.3576	1.29564e-10	-2.28955	downregulated	dihydrolipoamide dehydrogenase
	MANES_15G034400	4.21279	33.3477	7.94317e-20	-2.25556	downregulated	pyruvate kinase
	MANES_15G122600	5.61348	23.3603	2.19509e-08	-1.33483	downregulated	pyruvate dehydrogenase E1 component beta subunit
	MANES_15G150300	7.56689	33.4871	2.59289e-06	-1.42586	downregulated	glucose-6-phosphate 1-epimerase
	MANES_15G176900	0.492331	16.8789	8.7672e-16	-4.29214	downregulated	aldose 1-epimerase
	MANES_16G002600	1.94129	57.5799	2.02112e-15	-4.08993	downregulated	diphosphate-dependent phosphofructokinase
	MANES_16G035000	235.601	36.2596	2.42734e-19	3.3693	upregulated	pyruvate kinase
	MANES_16G076300	27.0679	7.73106	2.05479e-12	2.5027	upregulated	6-phosphofructokinase 1
	MANES_16G108900	836.97	19.7048	3.76983e-75	6.11124	upregulated	hexokinase
	MANES_16G109200	2180.28	41.7329	1.34875e-81	6.40643	upregulated	hexokinase
	MANES_16G128400	4.73722	104.458	9.3961e-27	-3.72679	downregulated	glyceraldehyde-3-phosphate dehydrogenase (NADP+)
	MANES_17G052300	44.0995	35.9764	2.112e-05	1.00687	upregulated	pyruvate kinase
	MANES_17G107100	0.0729413	4.67646	1.26522e-09	-4.83581	downregulated	glyceraldehyde 3-phosphate dehydrogenase
	MANES_18G007300	7.30502	61.9437	5.12834e-21	-2.33	downregulated	S-(hydroxymethyl)glutathione dehydrogenase / alcohol dehydrogenase
	MANES_18G014000	1.1846	12.9473	9.40256e-17	-2.70596	downregulated	hexokinase
	MANES_18G054700	694.762	62.4541	7.67958e-17	4.17082	upregulated	phosphoenolpyruvate carboxykinase (ATP)
	MANES_18G078900	17.3226	65.147	5.25484e-10	-1.17407	downregulated	aldehyde dehydrogenase (NAD+)
	MANES_18G079000	51.6295	218.401	5.0768e-13	-1.33974	downregulated	aldehyde dehydrogenase (NAD+)
	MANES_18G086800	922.423	4.64512	1.11395e-133	8.29305	upregulated	alcohol dehydrogenase class-P
	MANES_18G087000	1.25827	15.0856	2.27368e-16	-2.81258	downregulated	alcohol dehydrogenase class-P
	MANES_18G100100	0.530132	4.97615	1.65867e-08	-2.48568	downregulated	pyruvate dehydrogenase E2 component (dihydrolipoamide acetyltransferase)
