# Supplementary material for: Transcriptomic profiling suggests candidate molecular responses to waterlogging in cassava
Source: PLoS One. 2022 Jan 21;17(1):e0261086. doi: 10.1371/journal.pone.0261086 (PMC8782352; doi:10.1371/journal.pone.0261086)
Supplement: S5 Table — (XLSX) [file pone.0261086.s005.xlsx]

## Sheet: ROOT
Galactose metabolism
#ID	FDR	log2FC	regulated	KEGG_annotation	KEGG_pathway_annotation
MANES_01G175500	4.39676e-08	3.17298	up	K06617|0|rcu:8272221|K06617 raffinose synthase [EC:2.4.1.82] | (RefSeq) probable galactinol--sucrose galactosyltransferase 6	Galactose metabolism (ko00052)
MANES_01G229800	0.00336805	2.60811	up	K06611|0|rcu:8267314|K06611 stachyose synthetase [EC:2.4.1.67] | (RefSeq) stachyose synthase	Galactose metabolism (ko00052)
MANES_02G009300	1.1896e-07	1.20678	up	K01784|0|jcu:105645662|K01784 UDP-glucose 4-epimerase [EC:5.1.3.2] | (RefSeq) UDP-glucose 4-epimerase GEPI48	Galactose metabolism (ko00052);; Amino sugar and nucleotide sugar metabolism (ko00520)
MANES_02G025300	9.92723e-19	3.2793	up	K01784|0|jcu:105645852|K01784 UDP-glucose 4-epimerase [EC:5.1.3.2] | (RefSeq) bifunctional UDP-glucose 4-epimerase and UDP-xylose 4-epimerase 1	Galactose metabolism (ko00052);; Amino sugar and nucleotide sugar metabolism (ko00520)
MANES_03G026700	8.37933e-05	1.54196	up	K00844|0|jcu:105637848|K00844 hexokinase [EC:2.7.1.1] | (RefSeq) hexokinase-1-like	Glycolysis / Gluconeogenesis (ko00010);; Fructose and mannose metabolism (ko00051);; Galactose metabolism (ko00052);; Starch and sucrose metabolism (ko00500);; Amino sugar and nucleotide sugar metabolism (ko00520);; Carbon metabolism (ko01200)
MANES_04G159700	0.000911955	1.56816	up	K01190|0|jcu:105631224|K01190 beta-galactosidase [EC:3.2.1.23] | (RefSeq) beta-galactosidase	Galactose metabolism (ko00052);; Other glycan degradation (ko00511);; Sphingolipid metabolism (ko00600)
MANES_04G160300	5.18093e-09	3.52779	up	K07407|0|rcu:8260757|K07407 alpha-galactosidase [EC:3.2.1.22] | (RefSeq) alpha-galactosidase 1	Galactose metabolism (ko00052);; Glycerolipid metabolism (ko00561);; Sphingolipid metabolism (ko00600);; Glycosphingolipid biosynthesis - globo series (ko00603)
MANES_05G012000	9.83332e-05	3.73185	up	K18819|0|jcu:105642660|K18819 inositol 3-alpha-galactosyltransferase [EC:2.4.1.123] | (RefSeq) galactinol synthase 1	Galactose metabolism (ko00052)
MANES_05G206000	2.86068e-08	2.46262	up	K06617|0|jcu:105639153|K06617 raffinose synthase [EC:2.4.1.82] | (RefSeq) probable galactinol--sucrose galactosyltransferase 1	Galactose metabolism (ko00052)
MANES_06G095000	1.15141e-07	5.64481	up	K01785|5.90267e-161|rcu:8277387|K01785 aldose 1-epimerase [EC:5.1.3.3] | (RefSeq) aldose 1-epimerase	Glycolysis / Gluconeogenesis (ko00010);; Galactose metabolism (ko00052)
MANES_06G135500	2.28346e-06	1.51968	up	K01193|0|rcu:8266065|K01193 beta-fructofuranosidase [EC:3.2.1.26] | (RefSeq) beta-fructofuranosidase, soluble isoenzyme I	Galactose metabolism (ko00052);; Starch and sucrose metabolism (ko00500)
MANES_06G161400	2.83382e-07	1.46015	up	K00844|0|rcu:8274337|K00844 hexokinase [EC:2.7.1.1] | (RefSeq) hexokinase-3	Glycolysis / Gluconeogenesis (ko00010);; Fructose and mannose metabolism (ko00051);; Galactose metabolism (ko00052);; Starch and sucrose metabolism (ko00500);; Amino sugar and nucleotide sugar metabolism (ko00520);; Carbon metabolism (ko01200)
MANES_08G109300	8.25642e-08	5.43595	up	K18819|0|rcu:8269857|K18819 inositol 3-alpha-galactosyltransferase [EC:2.4.1.123] | (RefSeq) galactinol synthase 2	Galactose metabolism (ko00052)
MANES_09G024300	5.1656e-19	2.25604	up	K06617|0|jcu:105645213|K06617 raffinose synthase [EC:2.4.1.82] | (RefSeq) JMS10C05.2; probable galactinol--sucrose galactosyltransferase 2	Galactose metabolism (ko00052)
MANES_09G179100	1.14127e-08	2.79263	up	K18819|0|rcu:8269857|K18819 inositol 3-alpha-galactosyltransferase [EC:2.4.1.123] | (RefSeq) galactinol synthase 2	Galactose metabolism (ko00052)
MANES_10G110300	1.19585e-15	2.21746	up	K07407|0|jcu:105631150|K07407 alpha-galactosidase [EC:3.2.1.22] | (RefSeq) alpha-galactosidase 1-like	Galactose metabolism (ko00052);; Glycerolipid metabolism (ko00561);; Sphingolipid metabolism (ko00600);; Glycosphingolipid biosynthesis - globo series (ko00603)
MANES_11G025400	0.00179816	2.41404	up	K01193|0|jcu:105631448|K01193 beta-fructofuranosidase [EC:3.2.1.26] | (RefSeq) beta-fructofuranosidase, insoluble isoenzyme CWINV1	Galactose metabolism (ko00052);; Starch and sucrose metabolism (ko00500)
MANES_16G076300	2.05479e-12	2.5027	up	K00850|0|rcu:8275648|K00850 6-phosphofructokinase 1 [EC:2.7.1.11] | (RefSeq) ATP-dependent 6-phosphofructokinase 6	Glycolysis / Gluconeogenesis (ko00010);; Pentose phosphate pathway (ko00030);; Fructose and mannose metabolism (ko00051);; Galactose metabolism (ko00052);; Carbon metabolism (ko01200);; Biosynthesis of amino acids (ko01230);; RNA degradation (ko03018)
MANES_16G108900	3.76983e-75	6.11124	up	K00844|1.99942e-89|cit:102577960|K00844 hexokinase [EC:2.7.1.1] | (RefSeq) hexokinase	Glycolysis / Gluconeogenesis (ko00010);; Fructose and mannose metabolism (ko00051);; Galactose metabolism (ko00052);; Starch and sucrose metabolism (ko00500);; Amino sugar and nucleotide sugar metabolism (ko00520);; Carbon metabolism (ko01200)
MANES_16G109200	1.34875e-81	6.40643	up	K00844|0|jcu:105637848|K00844 hexokinase [EC:2.7.1.1] | (RefSeq) hexokinase-1-like	Glycolysis / Gluconeogenesis (ko00010);; Fructose and mannose metabolism (ko00051);; Galactose metabolism (ko00052);; Starch and sucrose metabolism (ko00500);; Amino sugar and nucleotide sugar metabolism (ko00520);; Carbon metabolism (ko01200)
MANES_17G115500	5.43197e-12	2.89695	up	K06617|0|rcu:8289808|K06617 raffinose synthase [EC:2.4.1.82] | (RefSeq) probable galactinol--sucrose galactosyltransferase 5	Galactose metabolism (ko00052)
MANES_18G083100	8.24013e-10	1.57964	up	K12447|1.73528e-32|jcu:105639006|K12447 UDP-sugar pyrophosphorylase [EC:2.7.7.64] | (RefSeq) UDP-sugar pyrophosphorylase	Pentose and glucuronate interconversions (ko00040);; Galactose metabolism (ko00052);; Ascorbate and aldarate metabolism (ko00053);; Amino sugar and nucleotide sugar metabolism (ko00520)
MANES_18G083200	7.97335e-07	1.08005	up	K12447|0|tcc:TCM_035220|K12447 UDP-sugar pyrophosphorylase [EC:2.7.7.64] | (RefSeq) UDP-sugar pyrophospharylase	Pentose and glucuronate interconversions (ko00040);; Galactose metabolism (ko00052);; Ascorbate and aldarate metabolism (ko00053);; Amino sugar and nucleotide sugar metabolism (ko00520)
Manihot_esculenta_newGene_2337	6.25264e-07	1.67878	up	K12447|1.53877e-47|jcu:105639006|K12447 UDP-sugar pyrophosphorylase [EC:2.7.7.64] | (RefSeq) UDP-sugar pyrophosphorylase	Pentose and glucuronate interconversions (ko00040);; Galactose metabolism (ko00052);; Ascorbate and aldarate metabolism (ko00053);; Amino sugar and nucleotide sugar metabolism (ko00520)
MANES_01G159800	0.000310265	-2.31382	down	K07407|0|jcu:105631197|K07407 alpha-galactosidase [EC:3.2.1.22] | (RefSeq) alpha-galactosidase	Galactose metabolism (ko00052);; Glycerolipid metabolism (ko00561);; Sphingolipid metabolism (ko00600);; Glycosphingolipid biosynthesis - globo series (ko00603)
MANES_02G080600	0.00108288	-1.12684	down	K00963|0|jcu:105636149|K00963 UTP--glucose-1-phosphate uridylyltransferase [EC:2.7.7.9] | (RefSeq) UTP--glucose-1-phosphate uridylyltransferase	Pentose and glucuronate interconversions (ko00040);; Galactose metabolism (ko00052);; Starch and sucrose metabolism (ko00500);; Amino sugar and nucleotide sugar metabolism (ko00520)
MANES_03G029300	0.000908853	-2.49064	down	K00850|0|jcu:105637812|K00850 6-phosphofructokinase 1 [EC:2.7.1.11] | (RefSeq) ATP-dependent 6-phosphofructokinase 7	Glycolysis / Gluconeogenesis (ko00010);; Pentose phosphate pathway (ko00030);; Fructose and mannose metabolism (ko00051);; Galactose metabolism (ko00052);; Carbon metabolism (ko01200);; Biosynthesis of amino acids (ko01230);; RNA degradation (ko03018)
MANES_03G049200	2.01641e-54	-4.61154	down	K01193|0|jcu:105638136|K01193 beta-fructofuranosidase [EC:3.2.1.26] | (RefSeq) beta-fructofuranosidase, insoluble isoenzyme CWINV1	Galactose metabolism (ko00052);; Starch and sucrose metabolism (ko00500)
MANES_06G047200	2.47531e-11	-4.67448	down	K06617|0|rcu:8272221|K06617 raffinose synthase [EC:2.4.1.82] | (RefSeq) probable galactinol--sucrose galactosyltransferase 6	Galactose metabolism (ko00052)
MANES_06G141300	4.73032e-10	-4.27041	down	K01835|0|jcu:105648538|K01835 phosphoglucomutase [EC:5.4.2.2] | (RefSeq) phosphoglucomutase, chloroplastic	Glycolysis / Gluconeogenesis (ko00010);; Pentose phosphate pathway (ko00030);; Galactose metabolism (ko00052);; Purine metabolism (ko00230);; Starch and sucrose metabolism (ko00500);; Amino sugar and nucleotide sugar metabolism (ko00520)
MANES_08G156000	3.53984e-07	-1.33325	down	K00963|0|rcu:8282020|K00963 UTP--glucose-1-phosphate uridylyltransferase [EC:2.7.7.9] | (RefSeq) UTP--glucose-1-phosphate uridylyltransferase	Pentose and glucuronate interconversions (ko00040);; Galactose metabolism (ko00052);; Starch and sucrose metabolism (ko00500);; Amino sugar and nucleotide sugar metabolism (ko00520)
MANES_09G141600	1.19441e-10	-1.77394	down	K00965|0|rcu:8276512|K00965 UDPglucose--hexose-1-phosphate uridylyltransferase [EC:2.7.7.12] | (RefSeq) ADP-glucose phosphorylase	Galactose metabolism (ko00052);; Amino sugar and nucleotide sugar metabolism (ko00520)
MANES_11G025700	4.01762e-07	-1.72836	down	K12309|0|jcu:105631450|K12309 beta-galactosidase [EC:3.2.1.23] | (RefSeq) beta-galactosidase 17	Galactose metabolism (ko00052);; Other glycan degradation (ko00511);; Glycosaminoglycan degradation (ko00531);; Sphingolipid metabolism (ko00600);; Glycosphingolipid biosynthesis - ganglio series (ko00604)
MANES_11G031700	0.000356808	-2.26845	down	K00850|0|jcu:105631524|K00850 6-phosphofructokinase 1 [EC:2.7.1.11] | (RefSeq) ATP-dependent 6-phosphofructokinase 6-like	Glycolysis / Gluconeogenesis (ko00010);; Pentose phosphate pathway (ko00030);; Fructose and mannose metabolism (ko00051);; Galactose metabolism (ko00052);; Carbon metabolism (ko01200);; Biosynthesis of amino acids (ko01230);; RNA degradation (ko03018)
MANES_13G029000	9.60694e-05	-3.32821	down	K18819|0|rcu:8282589|K18819 inositol 3-alpha-galactosyltransferase [EC:2.4.1.123] | (RefSeq) galactinol synthase 1	Galactose metabolism (ko00052)
MANES_13G098500	0.000273941	-1.64985	down	K00850|0|jcu:105641667|K00850 6-phosphofructokinase 1 [EC:2.7.1.11] | (RefSeq) ATP-dependent 6-phosphofructokinase 5, chloroplastic	Glycolysis / Gluconeogenesis (ko00010);; Pentose phosphate pathway (ko00030);; Fructose and mannose metabolism (ko00051);; Galactose metabolism (ko00052);; Carbon metabolism (ko01200);; Biosynthesis of amino acids (ko01230);; RNA degradation (ko03018)
MANES_14G031100	4.3826e-30	-6.90747	down	K01835|0|jcu:105648538|K01835 phosphoglucomutase [EC:5.4.2.2] | (RefSeq) phosphoglucomutase, chloroplastic	Glycolysis / Gluconeogenesis (ko00010);; Pentose phosphate pathway (ko00030);; Galactose metabolism (ko00052);; Purine metabolism (ko00230);; Starch and sucrose metabolism (ko00500);; Amino sugar and nucleotide sugar metabolism (ko00520)
MANES_14G038800	3.18835e-05	-1.57336	down	K00850|0|jcu:105648651|K00850 6-phosphofructokinase 1 [EC:2.7.1.11] | (RefSeq) ATP-dependent 6-phosphofructokinase 4, chloroplastic	Glycolysis / Gluconeogenesis (ko00010);; Pentose phosphate pathway (ko00030);; Fructose and mannose metabolism (ko00051);; Galactose metabolism (ko00052);; Carbon metabolism (ko01200);; Biosynthesis of amino acids (ko01230);; RNA degradation (ko03018)
MANES_15G176900	8.7672e-16	-4.29214	down	K01785|0|jcu:105642743|K01785 aldose 1-epimerase [EC:5.1.3.3] | (RefSeq) aldose 1-epimerase-like	Glycolysis / Gluconeogenesis (ko00010);; Galactose metabolism (ko00052)
MANES_16G023900	0.000428148	-1.9811	down	K07407|0|jcu:105649500|K07407 alpha-galactosidase [EC:3.2.1.22] | (RefSeq) alpha-galactosidase-like	Galactose metabolism (ko00052);; Glycerolipid metabolism (ko00561);; Sphingolipid metabolism (ko00600);; Glycosphingolipid biosynthesis - globo series (ko00603)
MANES_16G061800	3.34038e-24	-3.12135	down	K01187|0|jcu:105636816|K01187 alpha-glucosidase [EC:3.2.1.20] | (RefSeq) alpha-glucosidase-like	Galactose metabolism (ko00052);; Starch and sucrose metabolism (ko00500)
MANES_18G014000	9.40256e-17	-2.70596	down	K00844|0|rcu:8274653|K00844 hexokinase [EC:2.7.1.1] | (RefSeq) hexokinase-2, chloroplastic	Glycolysis / Gluconeogenesis (ko00010);; Fructose and mannose metabolism (ko00051);; Galactose metabolism (ko00052);; Starch and sucrose metabolism (ko00500);; Amino sugar and nucleotide sugar metabolism (ko00520);; Carbon metabolism (ko01200)

## Sheet: LEAF
Galactose metabolism
#ID	FDR	log2FC	regulated	COG_class_annotation	GO_annotation		KEGG_annotation	KEGG_pathway_annotation	KOG_class	KOG_class_annotation	Pfam_annotation	Swiss-Prot_annotation	eggNOG_class	eggNOG_class_annotation	NR_annotation
MANES_01G175500	0.00145245	2.71331	up	Carbohydrate transport and metabolism	Molecular Function: hydrolase activity (GO:0016787);; Molecular Function: galactinol-raffinose galactosyltransferase activity (GO:0047268);;	EC:2.4.1.82	K06617|0|rcu:8272221|K06617 raffinose synthase [EC:2.4.1.82] | (RefSeq) probable galactinol--sucrose galactosyltransferase 6	Galactose metabolism (ko00052)	--	--	Raffinose synthase or seed imbibition protein Sip1	Probable galactinol--sucrose galactosyltransferase 6 OS=Arabidopsis thaliana OX=3702 GN=RFS6 PE=2 SV=2	S	Function unknown	probable galactinol--sucrose galactosyltransferase 6 isoform X1 [Manihot esculenta]
MANES_01G229800	0.000224463	2.39325	up	Carbohydrate transport and metabolism	Molecular Function: galactinol-raffinose galactosyltransferase activity (GO:0047268);;	EC:2.4.1.67	K06611|0|rcu:8267314|K06611 stachyose synthetase [EC:2.4.1.67] | (RefSeq) stachyose synthase	Galactose metabolism (ko00052)	--	--	Raffinose synthase or seed imbibition protein Sip1	Stachyose synthase OS=Pisum sativum OX=3888 GN=STS1 PE=1 SV=1	S	Function unknown	stachyose synthase [Manihot esculenta]
MANES_02G025300	0.000806951	1.64725	up	Cell wall/membrane/envelope biogenesis	Molecular Function: UDP-glucose 4-epimerase activity (GO:0003978);; Biological Process: galactose metabolic process (GO:0006012);;	EC:5.1.3.2	K01784|0|jcu:105645852|K01784 UDP-glucose 4-epimerase [EC:5.1.3.2] | (RefSeq) bifunctional UDP-glucose 4-epimerase and UDP-xylose 4-epimerase 1	Galactose metabolism (ko00052);; Amino sugar and nucleotide sugar metabolism (ko00520)	[M]	Cell wall/membrane/envelope biogenesis	GDP-mannose 4,6 dehydratase;; NAD dependent epimerase/dehydratase family;; 3-beta hydroxysteroid dehydrogenase/isomerase family;; Polysaccharide biosynthesis protein;; short chain dehydrogenase;; RmlD substrate binding domain;; KR domain;; Male sterility protein	Bifunctional UDP-glucose 4-epimerase and UDP-xylose 4-epimerase 1 OS=Pisum sativum OX=3888 GN=UGE1 PE=1 SV=2	M	Cell wall/membrane/envelope biogenesis	bifunctional UDP-glucose 4-epimerase and UDP-xylose 4-epimerase 1-like [Manihot esculenta]
MANES_03G208800	1.49905e-10	4.12021	up	Cell wall/membrane/envelope biogenesis	Molecular Function: transferase activity, transferring glycosyl groups (GO:0016757);;	EC:2.4.1.123	K18819|0|jcu:105643592|K18819 inositol 3-alpha-galactosyltransferase [EC:2.4.1.123] | (RefSeq) galactinol synthase 2	Galactose metabolism (ko00052)	[G]	Carbohydrate transport and metabolism	Glycosyl transferase family 8	Galactinol synthase 1 OS=Arabidopsis thaliana OX=3702 GN=GOLS1 PE=1 SV=1	O	Posttranslational modification, protein turnover, chaperones	galactinol synthase 1-like [Manihot esculenta]
MANES_04G160300	7.19305e-05	1.33086	up	Carbohydrate transport and metabolism	Biological Process: carbohydrate metabolic process (GO:0005975);; Cellular Component: plant-type cell wall (GO:0009505);; Cellular Component: integral component of membrane (GO:0016021);; Cellular Component: apoplast (GO:0048046);; Molecular Function: raffinose alpha-galactosidase activity (GO:0052692);;	EC:3.2.1.22	K07407|0|rcu:8260757|K07407 alpha-galactosidase [EC:3.2.1.22] | (RefSeq) alpha-galactosidase 1	Galactose metabolism (ko00052);; Glycerolipid metabolism (ko00561);; Sphingolipid metabolism (ko00600);; Glycosphingolipid biosynthesis - globo series (ko00603)	[G]	Carbohydrate transport and metabolism	Alpha galactosidase A;; Melibiase	Alpha-galactosidase 1 OS=Arabidopsis thaliana OX=3702 GN=AGAL1 PE=2 SV=1	G	Carbohydrate transport and metabolism	alpha-galactosidase 1-like [Manihot esculenta]
MANES_07G140100	0.00743114	1.26233	up	Carbohydrate transport and metabolism	Cellular Component: vacuole (GO:0005773);; Biological Process: carbohydrate metabolic process (GO:0005975);; Cellular Component: plant-type cell wall (GO:0009505);; Molecular Function: raffinose alpha-galactosidase activity (GO:0052692);;	EC:3.2.1.22	K07407|0|rcu:8259536|K07407 alpha-galactosidase [EC:3.2.1.22] | (RefSeq) alpha-galactosidase 3	Galactose metabolism (ko00052);; Glycerolipid metabolism (ko00561);; Sphingolipid metabolism (ko00600);; Glycosphingolipid biosynthesis - globo series (ko00603)	[G]	Carbohydrate transport and metabolism	Alpha galactosidase A	Alpha-galactosidase 3 OS=Arabidopsis thaliana OX=3702 GN=AGAL3 PE=1 SV=1	G	Carbohydrate transport and metabolism	alpha-galactosidase 3 [Manihot esculenta]
MANES_08G049600	4.93253e-05	3.01408	up	Carbohydrate transport and metabolism	Molecular Function: catalytic activity (GO:0003824);;	EC:2.4.1.82	K06617|0|jcu:105645213|K06617 raffinose synthase [EC:2.4.1.82] | (RefSeq) JMS10C05.2; probable galactinol--sucrose galactosyltransferase 2	Galactose metabolism (ko00052)	--	--	Raffinose synthase or seed imbibition protein Sip1	Probable galactinol--sucrose galactosyltransferase 2 OS=Arabidopsis thaliana OX=3702 GN=RFS2 PE=2 SV=2	S	Function unknown	probable galactinol--sucrose galactosyltransferase 2 [Manihot esculenta]
MANES_09G024300	5.69825e-06	1.9039	up	Carbohydrate transport and metabolism	Molecular Function: catalytic activity (GO:0003824);;	EC:2.4.1.82	K06617|0|jcu:105645213|K06617 raffinose synthase [EC:2.4.1.82] | (RefSeq) JMS10C05.2; probable galactinol--sucrose galactosyltransferase 2	Galactose metabolism (ko00052)	--	--	Raffinose synthase or seed imbibition protein Sip1	Probable galactinol--sucrose galactosyltransferase 2 OS=Arabidopsis thaliana OX=3702 GN=RFS2 PE=2 SV=2	S	Function unknown	probable galactinol--sucrose galactosyltransferase 2 isoform X1 [Manihot esculenta]
MANES_11G025400	5.29777e-05	2.35024	up	Carbohydrate transport and metabolism	Molecular Function: hydrolase activity, hydrolyzing O-glycosyl compounds (GO:0004553);; Biological Process: carbohydrate metabolic process (GO:0005975);;	EC:3.2.1.26	K01193|0|jcu:105631448|K01193 beta-fructofuranosidase [EC:3.2.1.26] | (RefSeq) beta-fructofuranosidase, insoluble isoenzyme CWINV1	Galactose metabolism (ko00052);; Starch and sucrose metabolism (ko00500)	[G]	Carbohydrate transport and metabolism	Glycosyl hydrolases family 32 N-terminal domain;; Glycosyl hydrolases family 32 C terminal	Beta-fructofuranosidase, insoluble isoenzyme CWINV1 OS=Arabidopsis thaliana OX=3702 GN=CWINV1 PE=1 SV=1	G	Carbohydrate transport and metabolism	beta-fructofuranosidase, cell wall isozyme-like [Manihot esculenta]
MANES_11G031700	6.60514e-05	3.06064	up	Carbohydrate transport and metabolism	Molecular Function: 6-phosphofructokinase activity (GO:0003872);; Molecular Function: ATP binding (GO:0005524);; Cellular Component: cytoplasm (GO:0005737);; Biological Process: fructose 6-phosphate metabolic process (GO:0006002);; Molecular Function: metal ion binding (GO:0046872);; Biological Process: glycolytic process through fructose-6-phosphate (GO:0061615);;	EC:2.7.1.11	K00850|0|jcu:105631524|K00850 6-phosphofructokinase 1 [EC:2.7.1.11] | (RefSeq) ATP-dependent 6-phosphofructokinase 6-like	Glycolysis / Gluconeogenesis (ko00010);; Pentose phosphate pathway (ko00030);; Fructose and mannose metabolism (ko00051);; Galactose metabolism (ko00052);; Carbon metabolism (ko01200);; Biosynthesis of amino acids (ko01230);; RNA degradation (ko03018)	[G]	Carbohydrate transport and metabolism	Phosphofructokinase	ATP-dependent 6-phosphofructokinase 3 OS=Arabidopsis thaliana OX=3702 GN=PFK3 PE=1 SV=1	G	Carbohydrate transport and metabolism	ATP-dependent 6-phosphofructokinase 6-like [Manihot esculenta]
MANES_15G003200	3.87123e-05	3.63313	up	Cell wall/membrane/envelope biogenesis	Molecular Function: transferase activity, transferring glycosyl groups (GO:0016757);;	EC:2.4.1.123	K18819|0|rcu:8261308|K18819 inositol 3-alpha-galactosyltransferase [EC:2.4.1.123] | (RefSeq) galactinol synthase 2	Galactose metabolism (ko00052)	[G]	Carbohydrate transport and metabolism	Glycosyl transferase family 8	Galactinol synthase 1 OS=Arabidopsis thaliana OX=3702 GN=GOLS1 PE=1 SV=1	O	Posttranslational modification, protein turnover, chaperones	galactinol synthase 2-like [Manihot esculenta]
MANES_17G115500	1.18437e-06	2.67718	up	Carbohydrate transport and metabolism	Cellular Component: chloroplast (GO:0009507);; Biological Process: response to abscisic acid (GO:0009737);; Molecular Function: galactinol-raffinose galactosyltransferase activity (GO:0047268);;	EC:2.4.1.82	K06617|0|rcu:8289808|K06617 raffinose synthase [EC:2.4.1.82] | (RefSeq) probable galactinol--sucrose galactosyltransferase 5	Galactose metabolism (ko00052)	--	--	Raffinose synthase or seed imbibition protein Sip1	Probable galactinol--sucrose galactosyltransferase 5 OS=Arabidopsis thaliana OX=3702 GN=RFS5 PE=1 SV=1	S	Function unknown	probable galactinol--sucrose galactosyltransferase 5 [Manihot esculenta]
MANES_06G141300	3.06713e-06	-1.98036	down	Carbohydrate transport and metabolism	Molecular Function: magnesium ion binding (GO:0000287);; Molecular Function: phosphoglucomutase activity (GO:0004614);; Cellular Component: cytosol (GO:0005829);; Biological Process: glycogen biosynthetic process (GO:0005978);; Biological Process: glucose metabolic process (GO:0006006);; Cellular Component: chloroplast stroma (GO:0009570);; Biological Process: detection of gravity (GO:0009590);; …	EC:5.4.2.2	K01835|0|jcu:105648538|K01835 phosphoglucomutase [EC:5.4.2.2] | (RefSeq) phosphoglucomutase, chloroplastic	Glycolysis / Gluconeogenesis (ko00010);; Pentose phosphate pathway (ko00030);; Galactose metabolism (ko00052);; Purine metabolism (ko00230);; Starch and sucrose metabolism (ko00500);; Amino sugar and nucleotide sugar metabolism (ko00520)	[G]	Carbohydrate transport and metabolism	Phosphoglucomutase/phosphomannomutase, alpha/beta/alpha domain I;; Phosphoglucomutase/phosphomannomutase, alpha/beta/alpha domain III;; Phosphoglucomutase/phosphomannomutase, alpha/beta/alpha domain II;; Phosphoglucomutase/phosphomannomutase, C-terminal domain	Phosphoglucomutase, chloroplastic OS=Arabidopsis thaliana OX=3702 GN=PGMP PE=1 SV=2	G	Carbohydrate transport and metabolism	phosphoglucomutase, chloroplastic-like [Manihot esculenta]
