# Supplementary material for: Transcriptomic profiling suggests candidate molecular responses to waterlogging in cassava
Source: PLoS One. 2022 Jan 21;17(1):e0261086. doi: 10.1371/journal.pone.0261086 (PMC8782352; doi:10.1371/journal.pone.0261086)
Supplement: S6 Table — (XLSX) [file pone.0261086.s006.xlsx]

## Sheet: total
Top 15	Leaves special up-regulated	Roots special up-regulated	Common up-regulated	Leaves special down-regulated	Roots special down-regulated	Common down-regulated
AP2/ERF-ERF	5	18	3	2	18	1
bHLH	6	9	3	3	41	6
bZIP	1	19	0	1	15	0
B3	1	4	1	0	5	3
C2H2	3	12	1	2	14	1
GRAS	0	8	1	4	23	3
MYB	1	18	4	1	27	0
MYB-related	5	27	2	2	14	2
NAC	2	15	6	3	21	3
RLK-Pelle_DLSV	11	8	16	1	15	0
RLK-Pelle_LRR-III	1	2	0	1	31	7
RLK-Pelle_LRR-XII-1	1	7	2	0	6	0
RLK-Pelle_PERK-1	0	4	2	0	16	0
WRKY	7	14	13	1	16	0
Others	0	14	1	2	14	2

## Sheet: upregulated
leaf upregulated				root upregulated				common upregulated
Family	#ID			AP2/ERF-ERF	MANES_01G085400	18		AP2/ERF-ERF	MANES_02G182000	3
AP2/ERF-ERF	MANES_01G067500	5			MANES_03G025200				MANES_16G030600
AP2/ERF-ERF	MANES_03G044100				MANES_05G175800				MANES_18G093800
AP2/ERF-ERF	MANES_06G156400				MANES_06G068900			bHLH	MANES_10G146400	3
AP2/ERF-ERF	MANES_12G031700				MANES_07G101700				MANES_14G067000
AP2/ERF-ERF	MANES_13G033200				MANES_07G114500				MANES_16G101000
bHLH	MANES_06G125900	6			MANES_08G096900			B3	MANES_09G051400	1
	MANES_11G029700				MANES_09G149000			C2H2	MANES_07G061700	1
	MANES_12G121100				MANES_10G031600			GRAS	MANES_11G019900	1
	MANES_13G105800				MANES_11G076500			MYB	MANES_02G194800	4
	MANES_16G038200				MANES_12G146000				MANES_05G114400
	MANES_18G063000				MANES_13G033100				MANES_09G139900
bZIP	MANES_S074600	1			MANES_13G081100				MANES_15G040700
B3	MANES_08G029200	1			MANES_13G093300			MYB-related	MANES_09G168000	2
C2H2	MANES_12G133700	3			MANES_14G029500				MANES_16G007100
	MANES_18G045300				MANES_16G090900			NAC	MANES_01G093200	6
	MANES_S010100				MANES_16G111000				MANES_03G114200
MYB	MANES_07G099800				MANES_17G048400				MANES_08G147800
MYB-related	MANES_02G077400	5		bHLH	MANES_01G199900	9			MANES_09G144100
	MANES_04G134000				MANES_01G201900				MANES_15G084800
	MANES_06G169700				MANES_04G054500				Manihot_esculenta_newGene_9888
	MANES_10G062800				MANES_05G175600			Others	MANES_05G164200	1
	MANES_15G172700				MANES_08G047200			RLK-Pelle_DLSV	MANES_03G083200	16
NAC	MANES_03G082800	2			MANES_09G031000				MANES_05G114600
	MANES_14G097400				MANES_09G181800				MANES_06G011100
RLK-Pelle_DLSV	MANES_02G155700	11			MANES_11G113400				MANES_06G011200
	MANES_14G166100				MANES_12G129500				MANES_06G011300
	MANES_16G013900			bZIP	MANES_01G202200	19			MANES_06G011500
	MANES_16G014500				MANES_01G227900				MANES_06G011800
	MANES_17G029900				MANES_01G249900				MANES_06G012200
	MANES_17G031400				MANES_04G039500				MANES_12G025300
	MANES_17G032200				MANES_05G003300				MANES_15G131600
	MANES_17G061300				MANES_05G026700				MANES_16G013800
	MANES_S039900				MANES_05G083900				MANES_16G044200
	MANES_S040300				MANES_08G134500				MANES_17G080800
	Manihot_esculenta_newGene_3443				MANES_09G004500				MANES_S040000
RLK-Pelle_LRR-III	MANES_06G156100	1			MANES_09G031700				MANES_S048200
RLK-Pelle_LRR-XII-1	MANES_11G122200	1			MANES_09G153300				MANES_S0859001
WRKY	MANES_03G009300	7			MANES_11G123600			RLK-Pelle_LRR-XII-1	MANES_02G194500	2
	MANES_03G132200				MANES_12G091500				MANES_03G004600
	MANES_05G013500				MANES_13G136900			RLK-Pelle_PERK-1	MANES_03G076800	2
	MANES_06G121200				MANES_15G191900				MANES_04G128300
	MANES_12G107400				MANES_15G192000			WRKY	MANES_01G230000	13
	MANES_13G068100				MANES_16G137300				MANES_04G102600
	MANES_16G129000				MANES_18G001000				MANES_12G008700
					MANES_18G005000				MANES_13G009100
				B3	MANES_14G098000	4			MANES_13G119700
					MANES_15G145300				MANES_14G075800
					MANES_16G021300				MANES_15G001300
					MANES_17G039700				MANES_15G118300
				C2H2	MANES_09G069600	12			MANES_16G004100
					MANES_09G090300				MANES_16G128900
					MANES_10G036200				MANES_17G029000
					MANES_10G153300				MANES_17G066200
					MANES_14G024700				MANES_17G102000
					MANES_14G084100
					MANES_14G173800
					MANES_15G122300
					MANES_15G155700
					MANES_18G066500
					MANES_18G099800
					MANES_S002300
				GRAS	MANES_03G121000	8
					MANES_03G137800
					MANES_13G013600
					MANES_15G063500
					MANES_15G078300
					MANES_15G078400
					MANES_15G078700
					MANES_18G085800
				MYB	MANES_01G065000	18
					MANES_01G231300
					MANES_02G005200
					MANES_03G098700
					MANES_03G208500
					MANES_05G012100
					MANES_05G177900
					MANES_08G077900
					MANES_08G145500
					MANES_09G148400
					MANES_11G001300
					MANES_11G009900
					MANES_12G032200
					MANES_12G108500
					MANES_13G118400
					MANES_14G168800
					MANES_15G149600
					MANES_17G023900
				MYB-related	MANES_01G083100	27
					MANES_01G123100
					MANES_01G247600
					MANES_01G253000
					MANES_02G041300
					MANES_02G080700
					MANES_02G144600
					MANES_05G030200
					MANES_06G092600
					MANES_07G103600
					MANES_09G026400
					MANES_09G064100
					MANES_09G067200
					MANES_09G078400
					MANES_10G044400
					MANES_10G065600
					MANES_10G150800
					MANES_11G033900
					MANES_11G084700
					MANES_13G072300
					MANES_14G011000
					MANES_14G022100
					MANES_15G003000
					MANES_15G014400
					MANES_15G108200
					MANES_15G162900
					MANES_18G058300
				NAC	MANES_02G166000	15
					MANES_02G186500
					MANES_02G191900
					MANES_04G000600
					MANES_06G090500
					MANES_08G148000
					MANES_09G143800
					MANES_09G185300
					MANES_11G163400
					MANES_13G083400
					MANES_14G080400
					MANES_16G049800
					MANES_18G096600
					Manihot_esculenta_newGene_5886
					Manihot_esculenta_newGene_6375
				Others	MANES_01G194400	14
					MANES_03G085600
					MANES_03G145800
					MANES_03G159600
					MANES_03G167400
					MANES_05G093400
					MANES_08G078100
					MANES_11G079100
					MANES_13G010500
					MANES_15G037700
					MANES_15G098000
					MANES_S022900
					MANES_S065000
					MANES_S065300
				RLK-Pelle_DLSV	MANES_06G010800	8
					MANES_06G011900
					MANES_11G045500
					MANES_12G130100
					MANES_15G102400
					MANES_16G044700
					MANES_17G061200
					Manihot_esculenta_newGene_8799
				RLK-Pelle_LRR-III	MANES_01G113000	2
					MANES_16G138100
				RLK-Pelle_LRR-XII-1	MANES_02G203300	7
					MANES_04G009300
					MANES_08G090800
					MANES_15G107200
					MANES_16G135000
					MANES_17G057700
					MANES_17G067300
				RLK-Pelle_PERK-1	MANES_07G052900	4
					MANES_09G081700
					MANES_14G095000
					Manihot_esculenta_newGene_3934
				WRKY	MANES_01G029300	14
					MANES_01G057100
					MANES_01G100400
					MANES_01G189000
					MANES_01G252400
					MANES_02G189600
					MANES_05G106900
					MANES_05G203900
					MANES_06G157300
					MANES_09G112700
					MANES_11G066500
					MANES_12G072800
					MANES_16G134800
					MANES_18G098700

## Sheet: downregulated
leaf downregulated				root downregulated				common downregulated
AP2/ERF-ERF	MANES_03G058500	2		AP2/ERF-ERF	MANES_01G012200	18		AP2/ERF-ERF	MANES_16G075800	1
	MANES_08G096900				MANES_01G022500			bHLH	MANES_01G241700	6
bHLH	MANES_01G193400	3			MANES_01G046200				MANES_01G269700
	MANES_14G045600				MANES_01G085200				MANES_02G002300
	MANES_15G186300				MANES_02G013200				MANES_05G198200
bZIP	MANES_02G097900	1			MANES_04G027000				MANES_09G030600
C2H2	MANES_07G111900	2			MANES_05G040000				MANES_11G086600
	MANES_08G012900				MANES_06G167000			B3	MANES_03G005400	3
GRAS	MANES_01G134900	4			MANES_08G145400				MANES_05G168900
	MANES_02G075900				MANES_09G020700				MANES_18G025400
	MANES_02G173300				MANES_11G013700			C2H2	MANES_15G077900	1
	MANES_14G023500				MANES_13G041400			GRAS	MANES_05G048700	4
MYB	MANES_16G096700	1			MANES_13G048400				MANES_08G089000
MYB-related	MANES_02G080700	2			MANES_14G101900				MANES_13G063600
	MANES_15G163100				MANES_16G126900				MANES_14G009600
NAC	MANES_09G124900	3			MANES_18G050000			MYB-related	MANES_01G194000	2
	Manihot_esculenta_newGene_3892				MANES_18G075600				MANES_08G106900
	Manihot_esculenta_newGene_3986				MANES_18G125700			NAC	MANES_01G238300	3
Others	MANES_11G079100	2		bHLH	MANES_01G056200	41			MANES_13G051400
	MANES_15G154300				MANES_01G059300				Manihot_esculenta_newGene_3929
RLK-Pelle_DLSV	MANES_17G061200	1			MANES_01G110600			Others	MANES_03G010500	2
RLK-Pelle_LRR-III	MANES_S099200	1			MANES_02G148500				MANES_07G121900
WRKY	MANES_18G041000	1			MANES_04G088800			RLK-Pelle_LRR-III	MANES_02G077600	7
					MANES_05G018200				MANES_02G211400
					MANES_05G022000				MANES_07G072100
					MANES_05G049900				MANES_08G169500
					MANES_05G094700				MANES_09G060900
					MANES_05G187300				MANES_12G141100
					MANES_06G018700				MANES_14G172700
					MANES_06G098500
					MANES_06G140700
					MANES_07G003800
					MANES_07G048600
					MANES_07G131700
					MANES_08G047400
					MANES_08G058700
					MANES_08G107100
					MANES_08G123100
					MANES_08G134700
					MANES_09G164100
					MANES_10G083400
					MANES_11G152300
					MANES_12G051000
					MANES_12G119700
					MANES_12G121100
					MANES_13G052300
					MANES_13G104400
					MANES_13G105700
					MANES_14G013300
					MANES_14G072600
					MANES_14G076300
					MANES_14G092200
					MANES_14G158400
					MANES_15G182700
					MANES_16G094300
					MANES_17G055000
					MANES_18G050100
					MANES_18G055000
					MANES_18G063000
				bZIP	MANES_01G105400	15
					MANES_03G001600
					MANES_04G004100
					MANES_04G074300
					MANES_05G151400
					MANES_06G078000
					MANES_10G001100
					MANES_11G007100
					MANES_11G161500
					MANES_12G140100
					MANES_13G109400
					MANES_15G090700
					MANES_18G090600
					MANES_18G092700
					MANES_S095900
				B3	MANES_07G113000	5
					MANES_10G033300
					MANES_10G066000
					MANES_18G025500
					MANES_18G126700
				C2H2	MANES_07G119000	14
					MANES_08G085500
					MANES_09G029400
					MANES_09G060400
					MANES_10G052000
					MANES_11G064700
					MANES_12G086200
					MANES_14G055900
					MANES_14G120500
					MANES_15G137500
					MANES_16G127300
					MANES_17G086600
					MANES_18G014300
					MANES_18G074000
				GRAS	MANES_01G066400	23
					MANES_02G027000
					MANES_02G038400
					MANES_02G058800
					MANES_02G093300
					MANES_02G161100
					MANES_02G190600
					MANES_04G164200
					MANES_08G071100
					MANES_08G165800
					MANES_09G109800
					MANES_09G119400
					MANES_10G123300
					MANES_11G002500
					MANES_11G125900
					MANES_12G061900
					MANES_12G114100
					MANES_13G074700
					MANES_13G111600
					MANES_13G113100
					MANES_15G005100
					MANES_17G080200
					MANES_18G075300
				MYB	MANES_01G188000	27
					MANES_02G173200
					MANES_03G052800
					MANES_03G077500
					MANES_04G014800
					MANES_04G074900
					MANES_05G020800
					MANES_05G098700
					MANES_06G090300
					MANES_06G136500
					MANES_06G175200
					MANES_08G011300
					MANES_08G083200
					MANES_08G089700
					MANES_09G092900
					MANES_09G127800
					MANES_11G094800
					MANES_11G127600
					MANES_11G134300
					MANES_11G151100
					MANES_12G134000
					MANES_13G075100
					MANES_14G080600
					MANES_15G047000
					MANES_16G046100
					MANES_18G067400
					MANES_S020700
				MYB-related	MANES_01G074400	14
					MANES_01G235800
					MANES_01G239000
					MANES_02G034300
					MANES_02G122200
					MANES_05G007400
					MANES_05G015600
					MANES_11G020600
					MANES_11G148600
					MANES_12G118600
					MANES_14G034400
					MANES_14G061700
					MANES_17G035600
					MANES_18G051300
				NAC	MANES_01G011200	21
					MANES_01G090300
					MANES_01G123600
					MANES_01G238400
					MANES_02G001600
					MANES_02G081200
					MANES_05G005300
					MANES_05G014800
					MANES_05G163200
					MANES_06G123900
					MANES_08G065000
					MANES_12G033500
					MANES_12G090500
					MANES_12G154500
					MANES_12G156800
					MANES_13G141600
					MANES_17G041900
					MANES_S015700
					Manihot_esculenta_newGene_2739
					Manihot_esculenta_newGene_3861
					Manihot_esculenta_newGene_9228
				Others	MANES_01G060500	14
					MANES_01G147600
					MANES_01G195100
					MANES_02G164700
					MANES_05G092200
					MANES_06G019300
					MANES_06G099700
					MANES_06G159900
					MANES_09G006800
					MANES_13G063800
					MANES_14G006300
					MANES_14G071300
					MANES_15G137400
					MANES_18G111900
				RLK-Pelle_DLSV	MANES_05G097800	15
					MANES_07G034100
					MANES_08G091300
					MANES_13G073600
					MANES_13G074100
					MANES_15G108900
					MANES_15G166500
					MANES_16G013400
					MANES_16G013600
					MANES_17G029700
					MANES_17G029800
					MANES_17G032000
					MANES_17G032100
					MANES_17G061400
					Manihot_esculenta_newGene_72
				RLK-Pelle_LRR-III	MANES_01G046700	31
					MANES_03G048300
					MANES_04G052100
					MANES_06G003700
					MANES_06G064600
					MANES_06G131900
					MANES_07G078300
					MANES_07G078400
					MANES_07G135600
					MANES_08G047300
					MANES_09G030900
					MANES_09G111400
					MANES_10G003900
					MANES_10G007600
					MANES_10G068600
					MANES_10G073600
					MANES_11G016800
					MANES_12G013400
					MANES_12G107100
					MANES_12G108300
					MANES_13G017800
					MANES_13G043700
					MANES_13G118500
					MANES_14G038000
					MANES_14G068200
					MANES_14G105500
					MANES_14G107000
					MANES_14G124000
					MANES_14G127300
					MANES_18G040800
					MANES_18G125900
				RLK-Pelle_LRR-XII-1	MANES_01G120300	6
					MANES_08G090100
					MANES_08G090300
					MANES_10G014500
					MANES_11G058900
					MANES_S072800
				RLK-Pelle_PERK-1	MANES_01G107400	16
					MANES_02G065300
					MANES_04G126000
					MANES_04G126300
					MANES_04G126800
					MANES_04G126900
					MANES_04G127000
					MANES_04G127500
					MANES_11G040000
					MANES_11G043200
					MANES_12G036800
					MANES_12G036900
					MANES_16G115300
					MANES_S040600
					MANES_S090200
					Manihot_esculenta_newGene_3933
				WRKY	MANES_01G047200	16
					MANES_01G077300
					MANES_01G228500
					MANES_01G252200
					MANES_02G011500
					MANES_02G016900
					MANES_03G206400
					MANES_05G008500
					MANES_05G028900
					MANES_05G085600
					MANES_08G170600
					MANES_09G123700
					MANES_09G151200
					MANES_12G144700
					MANES_S015500
					MANES_S017200
